# Supplementary material for: The Vimentin-Targeting Drug ALD-R491 Partially Reverts the Epithelial-to-Mesenchymal Transition and Vimentin Interactome of Lung Cancer Cells
Source: Cancers (Basel). 2024 Dec 30;17(1):81. doi: 10.3390/cancers17010081 (PMC11720119; doi:10.3390/cancers17010081)
Supplement: Supplementary file 1 [file cancers-17-00081-s001.zip]

Archive with 2 entries (2 files):
- Supplementary Data Set 1.xlsx
- Supplementary Document 1.pdf
