# Supplementary material for: The Vimentin-Targeting Drug ALD-R491 Partially Reverts the Epithelial-to-Mesenchymal Transition and Vimentin Interactome of Lung Cancer Cells
Source: Cancers (Basel). 2024 Dec 30;17(1):81. doi: 10.3390/cancers17010081 (PMC11720119; doi:10.3390/cancers17010081)
Supplement: Supplementary file 1 [file cancers-17-00081-s001.zip › Supplementary Data Set 1.xlsx]

## Sheet: Sheet0
From	Entry	Entry Name	Protein names	Gene Names	Gene Ontology (biological process)	Gene Ontology (cellular component)	Gene Ontology (molecular function)	Post-translational modification			Indic list	Ind lis	Indic
Q5STZ8	Q5STZ8	Q5STZ8_HUMAN	ATP binding cassette subfamily F member 1	ABCF1		cytosol [GO:0005829]	ATP binding [GO:0005524]; ATP hydrolysis activity [GO:0016887]
S4R3H4	S4R3H4	S4R3H4_HUMAN	Apoptotic chromatin condensation inducer 1	ACIN1	RNA splicing [GO:0008380]	ASAP complex [GO:0061574]; cytosol [GO:0005829]; nucleolus [GO:0005730]; nucleoplasm [GO:0005654]; plasma membrane [GO:0005886]; precatalytic spliceosome [GO:0071011]	RNA binding [GO:0003723]
P53396	P53396	ACLY_HUMAN	ATP-citrate synthase (EC 2.3.3.8) (ATP-citrate (pro-S-)-lyase) (ACL) (Citrate cleavage enzyme)	ACLY	acetyl-CoA biosynthetic process [GO:0006085]; cholesterol biosynthetic process [GO:0006695]; citrate metabolic process [GO:0006101]; coenzyme A metabolic process [GO:0015936]; fatty acid biosynthetic process [GO:0006633]; lipid biosynthetic process [GO:0008610]; oxaloacetate metabolic process [GO:0006107]; tricarboxylic acid cycle [GO:0006099]	azurophil granule lumen [GO:0035578]; cytosol [GO:0005829]; extracellular exosome [GO:0070062]; extracellular region [GO:0005576]; ficolin-1-rich granule lumen [GO:1904813]; membrane [GO:0016020]; nucleoplasm [GO:0005654]	ATP binding [GO:0005524]; ATP citrate synthase activity [GO:0003878]; metal ion binding [GO:0046872]	PTM: Phosphorylated by PKA and GSK3 in a sequential manner; phosphorylation results in activation of its activity (PubMed:10653665). Phosphorylation on Thr-447 and Ser-451 depends on the phosphorylation state of Ser-455 (By similarity). Phosphorylation on Ser-455 is decreased by prior phosphorylation on the other 2 residues (By similarity). Phosphorylated at Ser-455 by BCKDK and dephosphorylated …
P68032	P68032	ACTC_HUMAN	Actin, alpha cardiac muscle 1 (EC 3.6.4.-) (Alpha-cardiac actin) [Cleaved into: Actin, alpha cardiac muscle 1, intermediate form]	ACTC1 ACTC	actin filament organization [GO:0007015]; actin filament-based movement [GO:0030048]; actin-myosin filament sliding [GO:0033275]; actomyosin structure organization [GO:0031032]; cardiac muscle tissue morphogenesis [GO:0055008]; cardiac myofibril assembly [GO:0055003]; heart contraction [GO:0060047]; mesenchyme migration [GO:0090131]; negative regulation of apoptotic process [GO:0043066]; positive…	actin filament [GO:0005884]; blood microparticle [GO:0072562]; cell body [GO:0044297]; cytoplasm [GO:0005737]; cytosol [GO:0005829]; extracellular exosome [GO:0070062]; extracellular space [GO:0005615]; filopodium [GO:0030175]; focal adhesion [GO:0005925]; glutamatergic synapse [GO:0098978]; I band [GO:0031674]; lamellipodium [GO:0030027]; membrane [GO:0016020]; sarcomere [GO:0030017]	ATP binding [GO:0005524]; hydrolase activity [GO:0016787]; microfilament motor activity [GO:0000146]; myosin binding [GO:0017022]	PTM: Oxidation of Met-46 and Met-49 by MICALs (MICAL1, MICAL2 or MICAL3) to form methionine sulfoxide promotes actin filament depolymerization. MICAL1 and MICAL2 produce the (R)-S-oxide form. The (R)-S-oxide form is reverted by MSRB1 and MSRB2, which promotes actin repolymerization. {ECO:0000250|UniProtKB:P68033}.; PTM: Monomethylation at Lys-86 (K86me1) regulates actin-myosin interaction and act…
P12814	P12814	ACTN1_HUMAN	Alpha-actinin-1 (Alpha-actinin cytoskeletal isoform) (F-actin cross-linking protein) (Non-muscle alpha-actinin-1)	ACTN1	actin cytoskeleton organization [GO:0030036]; actin filament bundle assembly [GO:0051017]; actin filament network formation [GO:0051639]; actin filament organization [GO:0007015]; focal adhesion assembly [GO:0048041]; muscle cell development [GO:0055001]; platelet formation [GO:0030220]; platelet morphogenesis [GO:0036344]; regulation of apoptotic process [GO:0042981]	brush border [GO:0005903]; cell junction [GO:0030054]; cell projection [GO:0042995]; cell-cell junction [GO:0005911]; cortical actin cytoskeleton [GO:0030864]; cytoplasm [GO:0005737]; cytosol [GO:0005829]; extracellular exosome [GO:0070062]; extracellular region [GO:0005576]; extracellular space [GO:0005615]; fascia adherens [GO:0005916]; focal adhesion [GO:0005925]; glutamatergic synapse [GO:009…	actin filament binding [GO:0051015]; calcium ion binding [GO:0005509]; double-stranded RNA binding [GO:0003725]; integrin binding [GO:0005178]; nuclear receptor coactivator activity [GO:0030374]; protein homodimerization activity [GO:0042803]; structural constituent of postsynapse [GO:0099186]; transmembrane transporter binding [GO:0044325]; vinculin binding [GO:0017166]
O43707	O43707	ACTN4_HUMAN	Alpha-actinin-4 (Non-muscle alpha-actinin 4)	ACTN4	actin cytoskeleton organization [GO:0030036]; muscle cell development [GO:0055001]; negative regulation of substrate adhesion-dependent cell spreading [GO:1900025]; peroxisome proliferator activated receptor signaling pathway [GO:0035357]; positive regulation of cell migration [GO:0030335]; positive regulation of non-canonical NF-kappaB signal transduction [GO:1901224]; positive regulation of sod…	actin cytoskeleton [GO:0015629]; cell junction [GO:0030054]; cell projection [GO:0042995]; cortical actin cytoskeleton [GO:0030864]; cytoplasm [GO:0005737]; extracellular exosome [GO:0070062]; extracellular region [GO:0005576]; extracellular space [GO:0005615]; focal adhesion [GO:0005925]; nucleus [GO:0005634]; perinuclear region of cytoplasm [GO:0048471]; plasma membrane [GO:0005886]; platelet a…	actin binding [GO:0003779]; actin filament binding [GO:0051015]; calcium ion binding [GO:0005509]; chromatin DNA binding [GO:0031490]; integrin binding [GO:0005178]; nuclear receptor binding [GO:0016922]; nuclear receptor coactivator activity [GO:0030374]; nuclear retinoic acid receptor binding [GO:0042974]; nucleoside binding [GO:0001882]; protein homodimerization activity [GO:0042803]; RNA bind…
P15121	P15121	ALDR_HUMAN	Aldo-keto reductase family 1 member B1 (EC 1.1.1.300) (EC 1.1.1.372) (EC 1.1.1.54) (Aldehyde reductase) (Aldose reductase) (AR) (EC 1.1.1.21)	AKR1B1 ALDR1 ALR2	C21-steroid hormone biosynthetic process [GO:0006700]; carbohydrate metabolic process [GO:0005975]; cellular hyperosmotic salinity response [GO:0071475]; daunorubicin metabolic process [GO:0044597]; doxorubicin metabolic process [GO:0044598]; epithelial cell maturation [GO:0002070]; fructose biosynthetic process [GO:0046370]; L-ascorbic acid biosynthetic process [GO:0019853]; metanephric collecti…	cytosol [GO:0005829]; extracellular exosome [GO:0070062]; extracellular space [GO:0005615]; nucleoplasm [GO:0005654]	alditol:NADP+ 1-oxidoreductase activity [GO:0004032]; allyl-alcohol dehydrogenase activity [GO:0047655]; electron transfer activity [GO:0009055]; glyceraldehyde oxidoreductase activity [GO:0043795]; glycerol dehydrogenase [NADP+] activity [GO:0047956]; L-glucuronate reductase activity [GO:0047939]; NADP-retinol dehydrogenase activity [GO:0052650]; prostaglandin H2 endoperoxidase reductase activit…
O60218	O60218	AK1BA_HUMAN	Aldo-keto reductase family 1 member B10 (EC 1.1.1.300) (EC 1.1.1.54) (ARL-1) (Aldose reductase-like) (Aldose reductase-related protein) (ARP) (hARP) (Small intestine reductase) (SI reductase)	AKR1B10 AKR1B11	cellular detoxification of aldehyde [GO:0110095]; daunorubicin metabolic process [GO:0044597]; doxorubicin metabolic process [GO:0044598]; farnesol catabolic process [GO:0016488]; retinoid metabolic process [GO:0001523]	cytosol [GO:0005829]; extracellular region [GO:0005576]; lysosome [GO:0005764]; mitochondrion [GO:0005739]	alcohol dehydrogenase (NADP+) activity [GO:0008106]; alditol:NADP+ 1-oxidoreductase activity [GO:0004032]; aldo-keto reductase (NADP) activity [GO:0004033]; allyl-alcohol dehydrogenase activity [GO:0047655]; geranylgeranyl reductase activity [GO:0045550]; indanol dehydrogenase activity [GO:0047718]; NADP-retinol dehydrogenase activity [GO:0052650]; retinal dehydrogenase activity [GO:0001758]
Q04828	Q04828	AK1C1_HUMAN	Aldo-keto reductase family 1 member C1 (EC 1.1.1.-) (EC 1.1.1.112) (EC 1.1.1.209) (EC 1.1.1.210) (EC 1.1.1.357) (EC 1.1.1.51) (EC 1.1.1.53) (EC 1.1.1.62) (EC 1.3.1.20) (20-alpha-hydroxysteroid dehydrogenase) (20-alpha-HSD) (EC 1.1.1.149) (Chlordecone reductase homolog HAKRC) (Dihydrodiol dehydrogenase 1) (DD1) (High-affinity hepatic bile acid-binding protein) (HBAB)	AKR1C1 DDH DDH1	bile acid and bile salt transport [GO:0015721]; bile acid metabolic process [GO:0008206]; cellular response to jasmonic acid stimulus [GO:0071395]; cholesterol homeostasis [GO:0042632]; daunorubicin metabolic process [GO:0044597]; digestion [GO:0007586]; doxorubicin metabolic process [GO:0044598]; epithelial cell differentiation [GO:0030855]; intestinal cholesterol absorption [GO:0030299]; positi…	cytosol [GO:0005829]; extracellular exosome [GO:0070062]	17-alpha,20-alpha-dihydroxypregn-4-en-3-one dehydrogenase activity [GO:0047006]; 3beta-hydroxy-5beta-steroid dehydrogenase activity [GO:0033703]; 5alpha-androstane-3beta,17beta-diol dehydrogenase activity [GO:0047024]; alditol:NADP+ 1-oxidoreductase activity [GO:0004032]; aldo-keto reductase (NADP) activity [GO:0004033]; androstan-3-alpha,17-beta-diol dehydrogenase activity [GO:0047044]; androste…
P52895	P52895	AK1C2_HUMAN	Aldo-keto reductase family 1 member C2 (EC 1.-.-.-) (EC 1.1.1.112) (EC 1.1.1.209) (EC 1.1.1.53) (EC 1.1.1.62) (EC 1.3.1.20) (3-alpha-HSD3) (Chlordecone reductase homolog HAKRD) (Dihydrodiol dehydrogenase 2) (DD-2) (DD2) (Dihydrodiol dehydrogenase/bile acid-binding protein) (DD/BABP) (Type III 3-alpha-hydroxysteroid dehydrogenase) (EC 1.1.1.357)	AKR1C2 DDH2	cellular response to jasmonic acid stimulus [GO:0071395]; cellular response to prostaglandin D stimulus [GO:0071799]; daunorubicin metabolic process [GO:0044597]; digestion [GO:0007586]; doxorubicin metabolic process [GO:0044598]; epithelial cell differentiation [GO:0030855]; G protein-coupled receptor signaling pathway [GO:0007186]; positive regulation of cell population proliferation [GO:000828…	cytosol [GO:0005829]	alditol:NADP+ 1-oxidoreductase activity [GO:0004032]; androstan-3-alpha,17-beta-diol dehydrogenase activity [GO:0047044]; androsterone dehydrogenase activity [GO:0047023]; bile acid binding [GO:0032052]; carboxylic acid binding [GO:0031406]; estradiol 17-beta-dehydrogenase [NAD(P)] activity [GO:0004303]; indanol dehydrogenase activity [GO:0047718]; ketosteroid monooxygenase activity [GO:0047086];…
A0A0A0MSS8	A0A0A0MSS8	A0A0A0MSS8_HUMAN	Aldo-keto reductase family 1 member C3	AKR1C3	daunorubicin metabolic process [GO:0044597]; doxorubicin metabolic process [GO:0044598]; progesterone metabolic process [GO:0042448]; prostaglandin metabolic process [GO:0006693]	cytosol [GO:0005829]	alditol:NADP+ 1-oxidoreductase activity [GO:0004032]; androsterone dehydrogenase activity [GO:0047023]; bile acid binding [GO:0032052]; estradiol 17-beta-dehydrogenase [NAD(P)] activity [GO:0004303]; ketosteroid monooxygenase activity [GO:0047086]
P30838	P30838	AL3A1_HUMAN	Aldehyde dehydrogenase, dimeric NADP-preferring (EC 1.2.1.5) (ALDHIII) (Aldehyde dehydrogenase 3) (Aldehyde dehydrogenase family 3 member A1)	ALDH3A1 ALDH3	cellular aldehyde metabolic process [GO:0006081]; lipid metabolic process [GO:0006629]; xenobiotic metabolic process [GO:0006805]	cytoplasm [GO:0005737]; cytosol [GO:0005829]; endoplasmic reticulum [GO:0005783]; extracellular space [GO:0005615]; plasma membrane [GO:0005886]	3-chloroallyl aldehyde dehydrogenase activity [GO:0004028]; alcohol dehydrogenase (NADP+) activity [GO:0008106]; aldehyde dehydrogenase (NAD+) activity [GO:0004029]; aldehyde dehydrogenase [NAD(P)+] activity [GO:0004030]; benzaldehyde dehydrogenase (NAD+) activity [GO:0018479]
P04075	P04075	ALDOA_HUMAN	Fructose-bisphosphate aldolase A (EC 4.1.2.13) (Lung cancer antigen NY-LU-1) (Muscle-type aldolase)	ALDOA ALDA	actin filament organization [GO:0007015]; ATP biosynthetic process [GO:0006754]; binding of sperm to zona pellucida [GO:0007339]; fructose 1,6-bisphosphate metabolic process [GO:0030388]; fructose metabolic process [GO:0006000]; glycolytic process [GO:0006096]; muscle cell cellular homeostasis [GO:0046716]; protein homotetramerization [GO:0051289]; regulation of cell shape [GO:0008360]; striated …	actin cytoskeleton [GO:0015629]; cytosol [GO:0005829]; extracellular exosome [GO:0070062]; extracellular region [GO:0005576]; extracellular space [GO:0005615]; ficolin-1-rich granule lumen [GO:1904813]; I band [GO:0031674]; M band [GO:0031430]; membrane [GO:0016020]; nucleus [GO:0005634]; platelet alpha granule lumen [GO:0031093]; secretory granule lumen [GO:0034774]; sperm head [GO:0061827]; ter…	actin binding [GO:0003779]; cadherin binding [GO:0045296]; cytoskeletal protein binding [GO:0008092]; fructose binding [GO:0070061]; fructose-bisphosphate aldolase activity [GO:0004332]; identical protein binding [GO:0042802]; RNA binding [GO:0003723]; tubulin binding [GO:0015631]
E9PB61	E9PB61	E9PB61_HUMAN	Aly/REF export factor	ALYREF	mRNA export from nucleus [GO:0006406]	nuclear speck [GO:0016607]	mRNA binding [GO:0003729]
P15144	P15144	AMPN_HUMAN	Aminopeptidase N (AP-N) (hAPN) (EC 3.4.11.2) (Alanyl aminopeptidase) (Aminopeptidase M) (AP-M) (Microsomal aminopeptidase) (Myeloid plasma membrane glycoprotein CD13) (gp150) (CD antigen CD13)	ANPEP APN CD13 PEPN	angiogenesis [GO:0001525]; cell differentiation [GO:0030154]; peptide catabolic process [GO:0043171]; proteolysis [GO:0006508]	cytoplasm [GO:0005737]; endoplasmic reticulum-Golgi intermediate compartment [GO:0005793]; external side of plasma membrane [GO:0009897]; extracellular exosome [GO:0070062]; extracellular space [GO:0005615]; lysosomal membrane [GO:0005765]; plasma membrane [GO:0005886]; secretory granule membrane [GO:0030667]	aminopeptidase activity [GO:0004177]; metalloaminopeptidase activity [GO:0070006]; metallopeptidase activity [GO:0008237]; peptide binding [GO:0042277]; signaling receptor activity [GO:0038023]; virus receptor activity [GO:0001618]; zinc ion binding [GO:0008270]	PTM: Sulfated. {ECO:0000250|UniProtKB:P15145}.; PTM: N- and O-glycosylated. {ECO:0000269|PubMed:15084671, ECO:0000269|PubMed:16335952, ECO:0000269|PubMed:1705556, ECO:0000269|PubMed:19159218, ECO:0000269|PubMed:22932899, ECO:0000269|PubMed:9056417}.; PTM: May undergo proteolysis and give rise to a soluble form. {ECO:0000269|PubMed:7902291}.
P18085	P18085	ARF4_HUMAN	ADP-ribosylation factor 4	ARF4 ARF2	apical protein localization [GO:0045176]; cell migration [GO:0016477]; cilium assembly [GO:0060271]; dendritic spine development [GO:0060996]; endoplasmic reticulum to Golgi vesicle-mediated transport [GO:0006888]; establishment or maintenance of epithelial cell apical/basal polarity [GO:0045197]; intracellular protein transport [GO:0006886]; learning [GO:0007612]; negative regulation of apoptoti…	cytosol [GO:0005829]; dendritic spine [GO:0043197]; extracellular exosome [GO:0070062]; glutamatergic synapse [GO:0098978]; Golgi membrane [GO:0000139]; membrane [GO:0016020]; plasma membrane [GO:0005886]; ruffle membrane [GO:0032587]	epidermal growth factor receptor binding [GO:0005154]; GTP binding [GO:0005525]; GTPase activity [GO:0003924]; guanyl-nucleotide exchange factor activity [GO:0005085]; NAD+-protein-arginine ADP-ribosyltransferase activity [GO:0106274]; phospholipase D activator activity [GO:1990583]
F8WCF6	F8WCF6	F8WCF6_HUMAN	Actin-related protein 2/3 complex subunit 4	ARPC4-TTLL3	actin filament polymerization [GO:0030041]; Arp2/3 complex-mediated actin nucleation [GO:0034314]	Arp2/3 protein complex [GO:0005885]; cell projection [GO:0042995]; cytoplasm [GO:0005737]	actin filament binding [GO:0051015]
O15511	O15511	ARPC5_HUMAN	Actin-related protein 2/3 complex subunit 5 (Arp2/3 complex 16 kDa subunit) (p16-ARC)	ARPC5 ARC16	actin cytoskeleton organization [GO:0030036]; Arp2/3 complex-mediated actin nucleation [GO:0034314]; cell migration [GO:0016477]; regulation of actin filament polymerization [GO:0030833]	actin cytoskeleton [GO:0015629]; Arp2/3 protein complex [GO:0005885]; cytoplasm [GO:0005737]; cytosol [GO:0005829]; extracellular exosome [GO:0070062]; extracellular region [GO:0005576]; ficolin-1-rich granule lumen [GO:1904813]; focal adhesion [GO:0005925]; lamellipodium [GO:0030027]; nucleus [GO:0005634]; secretory granule lumen [GO:0034774]; site of double-strand break [GO:0035861]	actin filament binding [GO:0051015]; structural constituent of cytoskeleton [GO:0005200]	PTM: Polyubiquitinated by RNF128 with 'Lys-63'-linked chains, leading to proteasomal degradation. {ECO:0000269|PubMed:22016387}.
Q9NVI7	Q9NVI7	ATD3A_HUMAN	ATPase family AAA domain-containing protein 3A	ATAD3A	antiviral innate immune response [GO:0140374]; mitochondrion organization [GO:0007005]; negative regulation of apoptotic process [GO:0043066]; regulation of cell growth [GO:0001558]	mitochondrial inner membrane [GO:0005743]; mitochondrial nucleoid [GO:0042645]; mitochondrion [GO:0005739]	ATP binding [GO:0005524]; ATP hydrolysis activity [GO:0016887]; identical protein binding [GO:0042802]; zinc ion binding [GO:0008270]
P36542	P36542	ATPG_HUMAN	ATP synthase subunit gamma, mitochondrial (ATP synthase F1 subunit gamma) (F-ATPase gamma subunit)	ATP5F1C ATP5C ATP5C1 ATP5CL1	ATP biosynthetic process [GO:0006754]; oxidative phosphorylation [GO:0006119]; proton motive force-driven ATP synthesis [GO:0015986]; proton motive force-driven mitochondrial ATP synthesis [GO:0042776]	membrane [GO:0016020]; mitochondrial inner membrane [GO:0005743]; mitochondrial matrix [GO:0005759]; mitochondrial proton-transporting ATP synthase complex [GO:0005753]; mitochondrial proton-transporting ATP synthase complex, catalytic sector F(1) [GO:0000275]; mitochondrion [GO:0005739]	proton-transporting ATP synthase activity, rotational mechanism [GO:0046933]; RNA binding [GO:0003723]
Q93050	Q93050	VPP1_HUMAN	V-type proton ATPase 116 kDa subunit a 1 (V-ATPase 116 kDa subunit a 1) (Clathrin-coated vesicle/synaptic vesicle proton pump 116 kDa subunit) (Vacuolar adenosine triphosphatase subunit Ac116) (Vacuolar proton pump subunit 1) (Vacuolar proton translocating ATPase 116 kDa subunit a isoform 1)	ATP6V0A1 ATP6N1 ATP6N1A VPP1	endosomal lumen acidification [GO:0048388]; lysosomal lumen acidification [GO:0007042]; proton transmembrane transport [GO:1902600]; regulation of macroautophagy [GO:0016241]; synaptic vesicle lumen acidification [GO:0097401]; vacuolar acidification [GO:0007035]	clathrin-coated vesicle membrane [GO:0030665]; cytosol [GO:0005829]; endosome membrane [GO:0010008]; extracellular exosome [GO:0070062]; ficolin-1-rich granule membrane [GO:0101003]; Golgi apparatus [GO:0005794]; intracellular membrane-bounded organelle [GO:0043231]; lysosomal membrane [GO:0005765]; melanosome [GO:0042470]; membrane [GO:0016020]; nuclear speck [GO:0016607]; perinuclear region of …	ATPase binding [GO:0051117]; proton-transporting ATPase activity, rotational mechanism [GO:0046961]
F5GYQ1	F5GYQ1	F5GYQ1_HUMAN	V-type proton ATPase subunit	ATP6V0D1	vacuolar acidification [GO:0007035]; vacuolar transport [GO:0007034]	early endosome [GO:0005769]; lysosomal membrane [GO:0005765]; plasma membrane proton-transporting V-type ATPase complex [GO:0033181]; proton-transporting V-type ATPase, V0 domain [GO:0033179]; vacuolar proton-transporting V-type ATPase complex [GO:0016471]	proton-transporting ATPase activity, rotational mechanism [GO:0046961]
P38606	P38606	VATA_HUMAN	V-type proton ATPase catalytic subunit A (V-ATPase subunit A) (EC 7.1.2.2) (V-ATPase 69 kDa subunit) (Vacuolar ATPase isoform VA68) (Vacuolar proton pump subunit alpha)	ATP6V1A ATP6A1 ATP6V1A1 VPP2	cellular response to increased oxygen levels [GO:0036295]; endosomal lumen acidification [GO:0048388]; Golgi lumen acidification [GO:0061795]; intracellular iron ion homeostasis [GO:0006879]; intracellular pH reduction [GO:0051452]; lysosomal lumen acidification [GO:0007042]; proton transmembrane transport [GO:1902600]; regulation of macroautophagy [GO:0016241]; synaptic vesicle lumen acidificati…	apical plasma membrane [GO:0016324]; clathrin-coated vesicle membrane [GO:0030665]; cytosol [GO:0005829]; endosome membrane [GO:0010008]; extracellular exosome [GO:0070062]; extrinsic component of synaptic vesicle membrane [GO:0098850]; Golgi membrane [GO:0000139]; intracellular membrane-bounded organelle [GO:0043231]; lysosomal membrane [GO:0005765]; membrane [GO:0016020]; microvillus [GO:000590…	ATP binding [GO:0005524]; ATP hydrolysis activity [GO:0016887]; proton-transporting ATP synthase activity, rotational mechanism [GO:0046933]; proton-transporting ATPase activity, rotational mechanism [GO:0046961]	PTM: Phosphorylation at Ser-384 by AMPK down-regulates its enzyme activity. {ECO:0000250|UniProtKB:P50516}.
P21281	P21281	VATB2_HUMAN	V-type proton ATPase subunit B, brain isoform (V-ATPase subunit B 2) (Endomembrane proton pump 58 kDa subunit) (HO57) (Vacuolar proton pump subunit B 2)	ATP6V1B2 ATP6B2 VPP3	ATP metabolic process [GO:0046034]; proton transmembrane transport [GO:1902600]; regulation of macroautophagy [GO:0016241]; synaptic vesicle lumen acidification [GO:0097401]; vacuolar acidification [GO:0007035]	apical plasma membrane [GO:0016324]; clathrin-coated vesicle membrane [GO:0030665]; cytosol [GO:0005829]; extracellular exosome [GO:0070062]; extrinsic component of synaptic vesicle membrane [GO:0098850]; intracellular membrane-bounded organelle [GO:0043231]; lysosomal membrane [GO:0005765]; melanosome [GO:0042470]; microvillus [GO:0005902]; plasma membrane [GO:0005886]; ruffle [GO:0001726]; vacu…	ATP binding [GO:0005524]; proton transmembrane transporter activity [GO:0015078]; proton-transporting ATPase activity, rotational mechanism [GO:0046961]
P21283	P21283	VATC1_HUMAN	V-type proton ATPase subunit C 1 (V-ATPase subunit C 1) (Vacuolar proton pump subunit C 1)	ATP6V1C1 ATP6C ATP6D VATC	proton transmembrane transport [GO:1902600]; regulation of macroautophagy [GO:0016241]; synaptic vesicle lumen acidification [GO:0097401]	apical part of cell [GO:0045177]; clathrin-coated vesicle membrane [GO:0030665]; cytosol [GO:0005829]; extracellular exosome [GO:0070062]; extrinsic component of synaptic vesicle membrane [GO:0098850]; lysosomal membrane [GO:0005765]; plasma membrane [GO:0005886]; proton-transporting two-sector ATPase complex [GO:0016469]; transmembrane transporter complex [GO:1902495]; vacuolar proton-transporti…	proton-transporting ATPase activity, rotational mechanism [GO:0046961]
G3V2S6	G3V2S6	G3V2S6_HUMAN	V-type proton ATPase subunit D (V-type proton ATPase subunit d) (Vacuolar proton pump subunit D)	ATP6V1D	cell projection organization [GO:0030030]; vacuolar acidification [GO:0007035]	clathrin-coated vesicle membrane [GO:0030665]; nucleoplasm [GO:0005654]; plasma membrane [GO:0005886]; vacuolar proton-transporting V-type ATPase complex [GO:0016471]	proton-transporting ATPase activity, rotational mechanism [GO:0046961]
P36543	P36543	VATE1_HUMAN	V-type proton ATPase subunit E 1 (V-ATPase subunit E 1) (V-ATPase 31 kDa subunit) (p31) (Vacuolar proton pump subunit E 1)	ATP6V1E1 ATP6E ATP6E2	proton transmembrane transport [GO:1902600]; regulation of macroautophagy [GO:0016241]; synaptic vesicle lumen acidification [GO:0097401]	apical plasma membrane [GO:0016324]; clathrin-coated vesicle membrane [GO:0030665]; cytosol [GO:0005829]; endosome [GO:0005768]; extracellular exosome [GO:0070062]; lysosomal membrane [GO:0005765]; microvillus [GO:0005902]; proton-transporting two-sector ATPase complex [GO:0016469]; synaptic vesicle membrane [GO:0030672]; vacuolar proton-transporting V-type ATPase, V1 domain [GO:0000221]	ATPase binding [GO:0051117]; proton-transporting ATPase activity, rotational mechanism [GO:0046961]
Q9UI12	Q9UI12	VATH_HUMAN	V-type proton ATPase subunit H (V-ATPase subunit H) (Nef-binding protein 1) (NBP1) (Protein VMA13 homolog) (V-ATPase 50/57 kDa subunits) (Vacuolar proton pump subunit H) (Vacuolar proton pump subunit SFD)	ATP6V1H CGI-11	endocytosis [GO:0006897]; endosomal lumen acidification [GO:0048388]; Golgi lumen acidification [GO:0061795]; intracellular pH reduction [GO:0051452]; lysosomal lumen acidification [GO:0007042]; proton transmembrane transport [GO:1902600]; regulation of macroautophagy [GO:0016241]; synaptic vesicle lumen acidification [GO:0097401]; vacuolar acidification [GO:0007035]	clathrin-coated vesicle membrane [GO:0030665]; cytosol [GO:0005829]; endosome membrane [GO:0010008]; extracellular exosome [GO:0070062]; extrinsic component of synaptic vesicle membrane [GO:0098850]; Golgi membrane [GO:0000139]; lysosomal membrane [GO:0005765]; membrane [GO:0016020]; plasma membrane [GO:0005886]; proton-transporting V-type ATPase complex [GO:0033176]; transmembrane transporter co…	enzyme regulator activity [GO:0030234]; proton-transporting ATPase activity, rotational mechanism [GO:0046961]
Q9NYF8	Q9NYF8	BCLF1_HUMAN	Bcl-2-associated transcription factor 1 (Btf) (BCLAF1 and THRAP3 family member 1)	BCLAF1 BTF KIAA0164	apoptotic process [GO:0006915]; cellular response to leukemia inhibitory factor [GO:1990830]; DNA damage response [GO:0006974]; negative regulation of DNA-templated transcription [GO:0045892]; positive regulation of apoptotic process [GO:0043065]; positive regulation of DNA-templated transcription initiation [GO:2000144]; positive regulation of intrinsic apoptotic signaling pathway [GO:2001244]; …	cytoplasm [GO:0005737]; mediator complex [GO:0016592]; nuclear speck [GO:0016607]; nucleoplasm [GO:0005654]; nucleus [GO:0005634]	DNA binding [GO:0003677]; RNA binding [GO:0003723]; transcription coregulator activity [GO:0003712]	PTM: Citrullinated by PADI4. {ECO:0000250}.
A6NC48	A6NC48	A6NC48_HUMAN	ADP-ribosyl cyclase/cyclic ADP-ribose hydrolase (EC 3.2.2.6)	BST1	positive regulation of B cell proliferation [GO:0030890]	plasma membrane [GO:0005886]	NAD+ nucleosidase activity [GO:0003953]; NAD+ nucleotidase, cyclic ADP-ribose generating [GO:0061809]; phosphorus-oxygen lyase activity [GO:0016849]; transferase activity [GO:0016740]
Q13895	Q13895	BYST_HUMAN	Bystin	BYSL ENP1	maturation of SSU-rRNA from tricistronic rRNA transcript (SSU-rRNA, 5.8S rRNA, LSU-rRNA) [GO:0000462]; regulation of protein localization to nucleolus [GO:1904749]; ribosome biogenesis [GO:0042254]; rRNA processing [GO:0006364]; stem cell proliferation [GO:0072089]; trophectodermal cell differentiation [GO:0001829]	apical part of cell [GO:0045177]; chromosome [GO:0005694]; cytoplasm [GO:0005737]; cytosol [GO:0005829]; intracellular membrane-bounded organelle [GO:0043231]; membrane [GO:0016020]; nucleolus [GO:0005730]; nucleoplasm [GO:0005654]; preribosome, small subunit precursor [GO:0030688]	RNA binding [GO:0003723]; snoRNA binding [GO:0030515]
Q53F19	Q53F19	NCBP3_HUMAN	Nuclear cap-binding protein subunit 3 (Protein ELG)	NCBP3 C17orf85	7-methylguanosine mRNA capping [GO:0006370]; defense response to virus [GO:0051607]; mRNA export from nucleus [GO:0006406]; mRNA transcription by RNA polymerase II [GO:0042789]; regulatory ncRNA-mediated post-transcriptional gene silencing [GO:0035194]; snRNA export from nucleus [GO:0006408]	cytoplasm [GO:0005737]; nuclear cap binding complex [GO:0005846]; nuclear speck [GO:0016607]; nucleus [GO:0005634]; RNA cap binding complex [GO:0034518]	mRNA binding [GO:0003729]; RNA 7-methylguanosine cap binding [GO:0000340]; RNA binding [GO:0003723]; RNA cap binding [GO:0000339]
Q07021	Q07021	C1QBP_HUMAN	Complement component 1 Q subcomponent-binding protein, mitochondrial (ASF/SF2-associated protein p32) (Glycoprotein gC1qBP) (C1qBP) (Hyaluronan-binding protein 1) (Mitochondrial matrix protein p32) (gC1q-R protein) (p33) (SF2AP32)	C1QBP GC1QBP HABP1 SF2P32	apoptotic process [GO:0006915]; complement activation, classical pathway [GO:0006958]; cytosolic ribosome assembly [GO:0042256]; immune response [GO:0006955]; innate immune response [GO:0045087]; mRNA processing [GO:0006397]; negative regulation of defense response to virus [GO:0050687]; negative regulation of double-strand break repair via homologous recombination [GO:2000042]; negative regulati…	cell surface [GO:0009986]; cytoplasm [GO:0005737]; cytosol [GO:0005829]; extracellular region [GO:0005576]; membrane [GO:0016020]; mitochondrial matrix [GO:0005759]; mitochondrion [GO:0005739]; nucleolus [GO:0005730]; nucleus [GO:0005634]; plasma membrane [GO:0005886]	adrenergic receptor binding [GO:0031690]; complement component C1q complex binding [GO:0001849]; enzyme inhibitor activity [GO:0004857]; hyaluronic acid binding [GO:0005540]; kininogen binding [GO:0030984]; mitochondrial ribosome binding [GO:0097177]; mRNA binding [GO:0003729]; transcription corepressor activity [GO:0003714]; transcription factor binding [GO:0008134]
E9PGZ1	E9PGZ1	E9PGZ1_HUMAN	Caldesmon 1	CALD1	actin filament bundle assembly [GO:0051017]; angiogenesis [GO:0001525]; muscle contraction [GO:0006936]	actin cytoskeleton [GO:0015629]	actin binding [GO:0003779]; calmodulin binding [GO:0005516]; myosin binding [GO:0017022]
P27797	P27797	CALR_HUMAN	Calreticulin (CRP55) (Calregulin) (Endoplasmic reticulum resident protein 60) (ERp60) (HACBP) (grp60)	CALR CRTC	cardiac muscle cell differentiation [GO:0055007]; cellular response to electrical stimulus [GO:0071257]; cellular response to lithium ion [GO:0071285]; cellular response to virus [GO:0098586]; cellular senescence [GO:0090398]; cortical actin cytoskeleton organization [GO:0030866]; ERAD pathway [GO:0036503]; glucocorticoid receptor signaling pathway [GO:0042921]; intracellular calcium ion homeosta…	acrosomal vesicle [GO:0001669]; cell surface [GO:0009986]; collagen-containing extracellular matrix [GO:0062023]; cortical granule [GO:0060473]; cytolytic granule [GO:0044194]; cytoplasm [GO:0005737]; cytosol [GO:0005829]; endocytic vesicle lumen [GO:0071682]; endoplasmic reticulum [GO:0005783]; endoplasmic reticulum lumen [GO:0005788]; endoplasmic reticulum membrane [GO:0005789]; endoplasmic ret…	calcium ion binding [GO:0005509]; carbohydrate binding [GO:0030246]; complement component C1q complex binding [GO:0001849]; DNA binding [GO:0003677]; hormone binding [GO:0042562]; integrin binding [GO:0005178]; iron ion binding [GO:0005506]; molecular sequestering activity [GO:0140313]; mRNA binding [GO:0003729]; nuclear androgen receptor binding [GO:0050681]; nuclear export signal receptor activ…
Q03135	Q03135	CAV1_HUMAN	Caveolin-1	CAV1 CAV	angiogenesis [GO:0001525]; angiotensin-activated signaling pathway [GO:0038166]; apoptotic signaling pathway [GO:0097190]; basement membrane organization [GO:0071711]; calcium ion homeostasis [GO:0055074]; calcium ion transport [GO:0006816]; canonical Wnt signaling pathway [GO:0060070]; caveola assembly [GO:0070836]; caveolin-mediated endocytosis [GO:0072584]; cell differentiation [GO:0030154]; c…	acrosomal membrane [GO:0002080]; apical plasma membrane [GO:0016324]; basolateral plasma membrane [GO:0016323]; caveola [GO:0005901]; caveolar macromolecular signaling complex [GO:0002095]; cell cortex [GO:0005938]; cilium [GO:0005929]; cytoplasmic vesicle [GO:0031410]; early endosome membrane [GO:0031901]; endocytic vesicle membrane [GO:0030666]; endoplasmic reticulum [GO:0005783]; endoplasmic r…	ATPase binding [GO:0051117]; cholesterol binding [GO:0015485]; enzyme binding [GO:0019899]; identical protein binding [GO:0042802]; inward rectifier potassium channel inhibitor activity [GO:0070320]; molecular adaptor activity [GO:0060090]; nitric-oxide synthase binding [GO:0050998]; oxysterol binding [GO:0008142]; patched binding [GO:0005113]; peptidase activator activity [GO:0016504]; protein h…	PTM: Ubiquitinated. Undergo monoubiquitination and multi- and/or polyubiquitination (PubMed:21822278). Monoubiquitination of N-terminal lysines promotes integration in a ternary complex with UBXN6 and VCP which promotes oligomeric CAV1 targeting to lysosomes for degradation (PubMed:23335559). Ubiquitinated by ZNRF1; leading to degradation and modulation of the TLR4-mediated immune response (PubMe…
Q13185	Q13185	CBX3_HUMAN	Chromobox protein homolog 3 (HECH) (Heterochromatin protein 1 homolog gamma) (HP1 gamma) (Modifier 2 protein)	CBX3	chromatin organization [GO:0006325]; chromatin remodeling [GO:0006338]; DNA damage response [GO:0006974]; heterochromatin formation [GO:0031507]; negative regulation of DNA-templated transcription [GO:0045892]; negative regulation of transcription by RNA polymerase II [GO:0000122]; rhythmic process [GO:0048511]	chromatin [GO:0000785]; chromatin lock complex [GO:0061793]; chromosome, centromeric region [GO:0000775]; chromosome, telomeric region [GO:0000781]; condensed chromosome, centromeric region [GO:0000779]; euchromatin [GO:0000791]; heterochromatin [GO:0000792]; nuclear envelope [GO:0005635]; nuclear inner membrane [GO:0005637]; nucleoplasm [GO:0005654]; nucleus [GO:0005634]; pericentric heterochrom…	chromatin binding [GO:0003682]; enzyme binding [GO:0019899]; histone methyltransferase binding [GO:1990226]; identical protein binding [GO:0042802]; methylated histone binding [GO:0035064]; protein domain specific binding [GO:0019904]; transcription coregulator binding [GO:0001221]	PTM: Phosphorylated by PIM1. Phosphorylated during interphase and possibly hyper-phosphorylated during mitosis. {ECO:0000269|PubMed:10460410, ECO:0000269|PubMed:10664448}.
B4DUR8	B4DUR8	B4DUR8_HUMAN	T-complex protein 1 subunit gamma	CCT3		chaperonin-containing T-complex [GO:0005832]	ATP binding [GO:0005524]; ATP hydrolysis activity [GO:0016887]; ATP-dependent protein folding chaperone [GO:0140662]; unfolded protein binding [GO:0051082]
P50991	P50991	TCPD_HUMAN	T-complex protein 1 subunit delta (TCP-1-delta) (CCT-delta) (Chaperonin containing T-complex polypeptide 1 subunit 4) (Stimulator of TAR RNA-binding)	CCT4 CCTD SRB	binding of sperm to zona pellucida [GO:0007339]; chaperone-mediated protein folding [GO:0061077]; positive regulation of establishment of protein localization to telomere [GO:1904851]; positive regulation of protein localization to Cajal body [GO:1904871]; positive regulation of telomerase activity [GO:0051973]; positive regulation of telomerase RNA localization to Cajal body [GO:1904874]; positi…	cell body [GO:0044297]; cell projection [GO:0042995]; centrosome [GO:0005813]; chaperonin-containing T-complex [GO:0005832]; cytosol [GO:0005829]; extracellular exosome [GO:0070062]; melanosome [GO:0042470]; microtubule [GO:0005874]; nucleoplasm [GO:0005654]; zona pellucida receptor complex [GO:0002199]	ATP binding [GO:0005524]; ATP hydrolysis activity [GO:0016887]; ATP-dependent protein folding chaperone [GO:0140662]; protein folding chaperone [GO:0044183]; RNA binding [GO:0003723]; unfolded protein binding [GO:0051082]
P40227	P40227	TCPZ_HUMAN	T-complex protein 1 subunit zeta (TCP-1-zeta) (Acute morphine dependence-related protein 2) (CCT-zeta-1) (Chaperonin containing T-complex polypeptide 1 subunit 6A) (HTR3) (Tcp20)	CCT6A CCT6 CCTZ	chaperone-mediated protein folding [GO:0061077]; positive regulation of establishment of protein localization to telomere [GO:1904851]; positive regulation of protein localization to Cajal body [GO:1904871]; positive regulation of telomerase RNA localization to Cajal body [GO:1904874]; positive regulation of telomere maintenance via telomerase [GO:0032212]; protein folding [GO:0006457]; protein s…	chaperonin-containing T-complex [GO:0005832]; cytoplasm [GO:0005737]; cytosol [GO:0005829]; extracellular exosome [GO:0070062]; microtubule [GO:0005874]	ATP binding [GO:0005524]; ATP hydrolysis activity [GO:0016887]; ATP-dependent protein folding chaperone [GO:0140662]; protein folding chaperone [GO:0044183]; RNA binding [GO:0003723]; unfolded protein binding [GO:0051082]; WD40-repeat domain binding [GO:0071987]
Q99832	Q99832	TCPH_HUMAN	T-complex protein 1 subunit eta (TCP-1-eta) (CCT-eta) (Chaperonin containing T-complex polypeptide 1 subunit 7) (HIV-1 Nef-interacting protein) [Cleaved into: T-complex protein 1 subunit eta, N-terminally processed]	CCT7 CCTH NIP7-1	binding of sperm to zona pellucida [GO:0007339]; chaperone-mediated protein folding [GO:0061077]; positive regulation of establishment of protein localization to telomere [GO:1904851]; positive regulation of protein localization to Cajal body [GO:1904871]; positive regulation of telomerase RNA localization to Cajal body [GO:1904874]; positive regulation of telomere maintenance via telomerase [GO:…	cell body [GO:0044297]; chaperonin-containing T-complex [GO:0005832]; cytoplasm [GO:0005737]; cytosol [GO:0005829]; extracellular exosome [GO:0070062]; microtubule [GO:0005874]	ATP binding [GO:0005524]; ATP hydrolysis activity [GO:0016887]; ATP-dependent protein folding chaperone [GO:0140662]; protein folding chaperone [GO:0044183]; unfolded protein binding [GO:0051082]
P50990	P50990	TCPQ_HUMAN	T-complex protein 1 subunit theta (TCP-1-theta) (CCT-theta) (Chaperonin containing T-complex polypeptide 1 subunit 8) (Renal carcinoma antigen NY-REN-15)	CCT8 C21orf112 CCTQ KIAA0002	binding of sperm to zona pellucida [GO:0007339]; chaperone-mediated protein folding [GO:0061077]; positive regulation of establishment of protein localization to telomere [GO:1904851]; positive regulation of protein localization to Cajal body [GO:1904871]; positive regulation of telomerase RNA localization to Cajal body [GO:1904874]; positive regulation of telomere maintenance via telomerase [GO:…	azurophil granule lumen [GO:0035578]; cell body [GO:0044297]; centrosome [GO:0005813]; chaperonin-containing T-complex [GO:0005832]; cilium [GO:0005929]; cytoplasm [GO:0005737]; cytosol [GO:0005829]; extracellular exosome [GO:0070062]; extracellular region [GO:0005576]; ficolin-1-rich granule lumen [GO:1904813]; intermediate filament cytoskeleton [GO:0045111]; microtubule [GO:0005874]; nucleoplas…	ATP binding [GO:0005524]; ATP hydrolysis activity [GO:0016887]; ATP-dependent protein folding chaperone [GO:0140662]; cadherin binding [GO:0045296]; protein folding chaperone [GO:0044183]; unfolded protein binding [GO:0051082]
Q6YHK3	Q6YHK3	CD109_HUMAN	CD109 antigen (150 kDa TGF-beta-1-binding protein) (C3 and PZP-like alpha-2-macroglobulin domain-containing protein 7) (Platelet-specific Gov antigen) (p180) (r150) (CD antigen CD109)	CD109 CPAMD7	hair follicle development [GO:0001942]; keratinocyte proliferation [GO:0043616]; negative regulation of keratinocyte proliferation [GO:0010839]; negative regulation of protein phosphorylation [GO:0001933]; negative regulation of stem cell proliferation [GO:2000647]; negative regulation of transforming growth factor beta receptor signaling pathway [GO:0030512]; negative regulation of wound healing…	cell surface [GO:0009986]; cytosol [GO:0005829]; extracellular region [GO:0005576]; extracellular space [GO:0005615]; plasma membrane [GO:0005886]; platelet alpha granule membrane [GO:0031092]; side of membrane [GO:0098552]	serine-type endopeptidase inhibitor activity [GO:0004867]; transforming growth factor beta binding [GO:0050431]	PTM: N-glycosylated. {ECO:0000269|PubMed:16263699, ECO:0000269|PubMed:16335952, ECO:0000269|PubMed:19159218, ECO:0000269|PubMed:19349973, ECO:0000269|PubMed:1984805}.; PTM: 2 forms of 150 (p150) and 120 kDa (p120) exist due to proteolytic degradation from a 180 kDa form.
H0YD13	H0YD13	H0YD13_HUMAN	CD44 antigen (Extracellular matrix receptor III) (GP90 lymphocyte homing/adhesion receptor) (HUTCH-I) (Hermes antigen) (Hyaluronate receptor) (Phagocytic glycoprotein 1) (Phagocytic glycoprotein I)	CD44	cell adhesion [GO:0007155]; inflammatory response [GO:0006954]; positive regulation of ERK1 and ERK2 cascade [GO:0070374]	basolateral plasma membrane [GO:0016323]; extracellular region [GO:0005576]; macrophage migration inhibitory factor receptor complex [GO:0035692]; microvillus [GO:0005902]	cytokine receptor activity [GO:0004896]; hyaluronic acid binding [GO:0005540]
E9PNW4	E9PNW4	E9PNW4_HUMAN	CD59 glycoprotein (MAC-inhibitory protein) (Membrane attack complex inhibition factor) (Protectin)		negative regulation of activation of membrane attack complex [GO:0001971]	plasma membrane [GO:0005886]; side of membrane [GO:0098552]	complement binding [GO:0001848]
X6R700	X6R700	X6R700_HUMAN	Chromatin target of PRMT1	CHTOP		nuclear speck [GO:0016607]
Q07065	Q07065	CKAP4_HUMAN	Cytoskeleton-associated protein 4 (63-kDa cytoskeleton-linking membrane protein) (Climp-63) (p63)	CKAP4		azurophil granule membrane [GO:0035577]; cytoskeleton [GO:0005856]; endoplasmic reticulum [GO:0005783]; endoplasmic reticulum lumen [GO:0005788]; endoplasmic reticulum membrane [GO:0005789]; extracellular exosome [GO:0070062]; lamellar body [GO:0042599]; lipid droplet [GO:0005811]; membrane [GO:0016020]; perinuclear region of cytoplasm [GO:0048471]; plasma membrane [GO:0005886]; rough endoplasmic…	RNA binding [GO:0003723]	PTM: Reversibly palmitoylated. Palmitoylation at Cys-100 by ZDHHC2 is required for its trafficking from the ER to the plasma membrane and for its perinuclear localization. Palmitoylation by ZDHHC2 is also required for its function in APF-mediated antiproliferative signaling (PubMed:19144824). {ECO:0000269|PubMed:18296695, ECO:0000269|PubMed:19144824, ECO:0000269|PubMed:8314870}.; PTM: Increased p…
Q12860	Q12860	CNTN1_HUMAN	Contactin-1 (Glycoprotein gp135) (Neural cell surface protein F3)	CNTN1	axon guidance [GO:0007411]; brain development [GO:0007420]; cell adhesion [GO:0007155]; cell-cell adhesion [GO:0098609]; central nervous system myelin formation [GO:0032289]; cerebellum development [GO:0021549]; gene expression [GO:0010467]; locomotory behavior [GO:0007626]; Notch signaling pathway [GO:0007219]; positive regulation of gene expression [GO:0010628]; positive regulation of neuron pr…	axon [GO:0030424]; extracellular exosome [GO:0070062]; membrane [GO:0016020]; plasma membrane [GO:0005886]; postsynaptic membrane [GO:0045211]; presynaptic membrane [GO:0042734]; side of membrane [GO:0098552]	carbohydrate binding [GO:0030246]; cell-cell adhesion mediator activity [GO:0098632]
P38432	P38432	COIL_HUMAN	Coilin (p80-coilin)	COIL CLN80	spliceosomal snRNP assembly [GO:0000387]	Cajal body [GO:0015030]; cytosol [GO:0005829]; fibrillar center [GO:0001650]; membrane [GO:0016020]; nuclear body [GO:0016604]; nucleolus [GO:0005730]; nucleoplasm [GO:0005654]; nucleus [GO:0005634]	identical protein binding [GO:0042802]; U1 snRNA binding [GO:0030619]; U2 snRNA binding [GO:0030620]	PTM: Symmetrical dimethylation of arginine residues within the RG repeat region enhances affinity for SMN, and thus localization of SMN complexes to CBs.; PTM: Phosphorylated by VRK1 (PubMed:31527692). Phosphorylation during mitosis is associated with disassembly of CBs. {ECO:0000269|PubMed:21920476, ECO:0000269|PubMed:31527692, ECO:0000269|PubMed:7679389}.
F8WJN3	F8WJN3	F8WJN3_HUMAN	Cleavage and polyadenylation specificity factor subunit 6	CPSF6	mRNA alternative polyadenylation [GO:0110104]	cytoplasm [GO:0005737]; mRNA cleavage and polyadenylation specificity factor complex [GO:0005847]; nuclear speck [GO:0016607]; nucleoplasm [GO:0005654]	mRNA binding [GO:0003729]
O75390	O75390	CISY_HUMAN	Citrate synthase, mitochondrial (EC 2.3.3.1) (Citrate (Si)-synthase)	CS	carbohydrate metabolic process [GO:0005975]; citrate metabolic process [GO:0006101]; tricarboxylic acid cycle [GO:0006099]	extracellular exosome [GO:0070062]; mitochondrial matrix [GO:0005759]; mitochondrion [GO:0005739]; nucleus [GO:0005634]	citrate (Si)-synthase activity [GO:0004108]; RNA binding [GO:0003723]	PTM: Methylated (PubMed:28391595, PubMed:28887308). Trimethylation at Lys-395 by CSKMT decreases citrate synthase activity (PubMed:28887308). {ECO:0000269|PubMed:28391595, ECO:0000269|PubMed:28887308}.
A0A2R8Y804	A0A2R8Y804	A0A2R8Y804_HUMAN	Catenin beta-1 (Beta-catenin)	CTNNB1	canonical Wnt signaling pathway [GO:0060070]; cell-cell adhesion [GO:0098609]; positive regulation of transcription by RNA polymerase II [GO:0045944]	adherens junction [GO:0005912]; catenin complex [GO:0016342]; cytoplasm [GO:0005737]; nucleus [GO:0005634]; plasma membrane [GO:0005886]	alpha-catenin binding [GO:0045294]; cadherin binding [GO:0045296]; DNA-binding transcription factor binding [GO:0140297]; protein phosphatase binding [GO:0019903]; transcription coactivator activity [GO:0003713]
A0A3B3IRI2	A0A3B3IRI2	A0A3B3IRI2_HUMAN	CTP synthase (EC 6.3.4.2) (UTP--ammonia ligase)	CTPS1	'de novo' CTP biosynthetic process [GO:0044210]; glutamine metabolic process [GO:0006541]; pyrimidine nucleobase biosynthetic process [GO:0019856]	cytoophidium [GO:0097268]; cytoplasm [GO:0005737]	ATP binding [GO:0005524]; CTP synthase activity [GO:0003883]; identical protein binding [GO:0042802]
Q9HCG8	Q9HCG8	CWC22_HUMAN	Pre-mRNA-splicing factor CWC22 homolog (Nucampholin homolog) (fSAPb)	CWC22 KIAA1604 NCM	mRNA splicing, via spliceosome [GO:0000398]; regulation of mRNA splicing, via spliceosome [GO:0048024]	catalytic step 2 spliceosome [GO:0071013]; cytosol [GO:0005829]; nuclear speck [GO:0016607]; nucleoplasm [GO:0005654]; nucleus [GO:0005634]; spliceosomal complex [GO:0005681]; U2-type catalytic step 1 spliceosome [GO:0071006]; U2-type catalytic step 2 spliceosome [GO:0071007]; U2-type precatalytic spliceosome [GO:0071005]	RNA binding [GO:0003723]
Q16643	Q16643	DREB_HUMAN	Drebrin (Developmentally-regulated brain protein)	DBN1 D0S117E	actin filament organization [GO:0007015]; cell communication by chemical coupling [GO:0010643]; cell communication by electrical coupling [GO:0010644]; cytoplasmic sequestering of protein [GO:0051220]; in utero embryonic development [GO:0001701]; maintenance of protein location in cell [GO:0032507]; neural precursor cell proliferation [GO:0061351]; neuron projection morphogenesis [GO:0048812]; po…	actin cytoskeleton [GO:0015629]; actin filament [GO:0005884]; actomyosin [GO:0042641]; cortical actin cytoskeleton [GO:0030864]; cortical cytoskeleton [GO:0030863]; cytoplasm [GO:0005737]; cytoskeleton [GO:0005856]; dendrite [GO:0030425]; gap junction [GO:0005921]; glutamatergic synapse [GO:0098978]; growth cone [GO:0030426]; lamellipodium [GO:0030027]; postsynaptic cytosol [GO:0099524]; postsyna…	actin binding [GO:0003779]; actin filament binding [GO:0051015]; cadherin binding [GO:0045296]; profilin binding [GO:0005522]
A0A087X2G1	A0A087X2G1	A0A087X2G1_HUMAN	ATP-dependent RNA helicase DDX1 (EC 3.6.4.13) (DEAD box protein 1)	DDX1	mRNA processing [GO:0006397]; rRNA processing [GO:0006364]; tRNA processing [GO:0008033]	cytosol [GO:0005829]; mitochondrion [GO:0005739]; nucleolus [GO:0005730]; nucleoplasm [GO:0005654]	ATP binding [GO:0005524]; DNA binding [GO:0003677]; exonuclease activity [GO:0004527]; RNA binding [GO:0003723]; RNA helicase activity [GO:0003724]
Q13206	Q13206	DDX10_HUMAN	Probable ATP-dependent RNA helicase DDX10 (EC 3.6.4.13) (DEAD box protein 10)	DDX10	anterior head development [GO:0097065]; rRNA processing [GO:0006364]	nucleus [GO:0005634]	ATP binding [GO:0005524]; ATP hydrolysis activity [GO:0016887]; RNA binding [GO:0003723]; RNA helicase activity [GO:0003724]
Q9GZR7	Q9GZR7	DDX24_HUMAN	ATP-dependent RNA helicase DDX24 (EC 3.6.4.13) (DEAD box protein 24)	DDX24	RNA metabolic process [GO:0016070]	membrane [GO:0016020]; nucleolus [GO:0005730]	ATP binding [GO:0005524]; ATP hydrolysis activity [GO:0016887]; RNA binding [GO:0003723]; RNA helicase activity [GO:0003724]
A0A0C4DG89	A0A0C4DG89	A0A0C4DG89_HUMAN	RNA helicase (EC 3.6.4.13)	DDX46		cytosol [GO:0005829]; fibrillar center [GO:0001650]; nuclear speck [GO:0016607]	ATP binding [GO:0005524]; hydrolase activity [GO:0016787]; nucleic acid binding [GO:0003676]; RNA helicase activity [GO:0003724]
P26196	P26196	DDX6_HUMAN	Probable ATP-dependent RNA helicase DDX6 (EC 3.6.4.13) (ATP-dependent RNA helicase p54) (DEAD box protein 6) (Oncogene RCK)	DDX6 HLR2 RCK	miRNA-mediated gene silencing by inhibition of translation [GO:0035278]; negative regulation of neuron differentiation [GO:0045665]; negative regulation of translation [GO:0017148]; neuron differentiation [GO:0030182]; P-body assembly [GO:0033962]; stem cell population maintenance [GO:0019827]; stress granule assembly [GO:0034063]; viral RNA genome packaging [GO:0019074]	cytoplasm [GO:0005737]; cytoplasmic ribonucleoprotein granule [GO:0036464]; cytoplasmic stress granule [GO:0010494]; cytosol [GO:0005829]; membrane [GO:0016020]; nucleus [GO:0005634]; P-body [GO:0000932]; RISC complex [GO:0016442]	ATP binding [GO:0005524]; ATP hydrolysis activity [GO:0016887]; cadherin binding [GO:0045296]; helicase activity [GO:0004386]; mRNA binding [GO:0003729]; protein domain specific binding [GO:0019904]; RNA binding [GO:0003723]; RNA helicase activity [GO:0003724]	PTM: Sumoylated (PubMed:26184334). {ECO:0000269|PubMed:26184334}.
O43143	O43143	DHX15_HUMAN	ATP-dependent RNA helicase DHX15 (EC 3.6.4.13) (ATP-dependent RNA helicase #46) (DEAH box protein 15) (Splicing factor Prp43) (hPrp43)	DHX15 DBP1 DDX15	antiviral innate immune response [GO:0140374]; defense response to bacterium [GO:0042742]; defense response to virus [GO:0051607]; mRNA processing [GO:0006397]; mRNA splicing, via spliceosome [GO:0000398]; positive regulation of canonical NF-kappaB signal transduction [GO:0043123]; response to alkaloid [GO:0043279]; response to toxic substance [GO:0009636]; RNA splicing [GO:0008380]	nuclear speck [GO:0016607]; nucleolus [GO:0005730]; nucleoplasm [GO:0005654]; nucleus [GO:0005634]; spliceosomal complex [GO:0005681]; U12-type spliceosomal complex [GO:0005689]	ATP binding [GO:0005524]; ATP hydrolysis activity [GO:0016887]; ATP-dependent activity, acting on RNA [GO:0008186]; double-stranded RNA binding [GO:0003725]; helicase activity [GO:0004386]; RNA binding [GO:0003723]; RNA helicase activity [GO:0003724]
Q8IY37	Q8IY37	DHX37_HUMAN	Probable ATP-dependent RNA helicase DHX37 (EC 3.6.4.13) (DEAH box protein 37)	DHX37 DDX37 KIAA1517	brain development [GO:0007420]; maturation of SSU-rRNA from tricistronic rRNA transcript (SSU-rRNA, 5.8S rRNA, LSU-rRNA) [GO:0000462]; positive regulation of male gonad development [GO:2000020]; ribosomal small subunit biogenesis [GO:0042274]; ribosome assembly [GO:0042255]; ribosome biogenesis [GO:0042254]	cytoplasm [GO:0005737]; nuclear membrane [GO:0031965]; nucleolus [GO:0005730]; nucleoplasm [GO:0005654]; small-subunit processome [GO:0032040]	ATP binding [GO:0005524]; ATP hydrolysis activity [GO:0016887]; helicase activity [GO:0004386]; RNA binding [GO:0003723]; RNA helicase activity [GO:0003724]; U3 snoRNA binding [GO:0034511]
P31689	P31689	DNJA1_HUMAN	DnaJ homolog subfamily A member 1 (DnaJ protein homolog 2) (HSDJ) (Heat shock 40 kDa protein 4) (Heat shock protein J2) (HSJ-2) (Human DnaJ protein 2) (hDj-2)	DNAJA1 DNAJ2 HDJ2 HSJ2 HSPF4	androgen receptor signaling pathway [GO:0030521]; flagellated sperm motility [GO:0030317]; negative regulation of apoptotic process [GO:0043066]; negative regulation of establishment of protein localization to mitochondrion [GO:1903748]; negative regulation of JUN kinase activity [GO:0043508]; negative regulation of nitrosative stress-induced intrinsic apoptotic signaling pathway [GO:1905259]; ne…	cytoplasm [GO:0005737]; cytoplasmic side of endoplasmic reticulum membrane [GO:0098554]; cytosol [GO:0005829]; extracellular exosome [GO:0070062]; membrane [GO:0016020]; microtubule cytoskeleton [GO:0015630]; mitochondrion [GO:0005739]; nucleus [GO:0005634]; perinuclear region of cytoplasm [GO:0048471]	ATP binding [GO:0005524]; ATPase activator activity [GO:0001671]; C3HC4-type RING finger domain binding [GO:0055131]; G protein-coupled receptor binding [GO:0001664]; Hsp70 protein binding [GO:0030544]; low-density lipoprotein particle receptor binding [GO:0050750]; metal ion binding [GO:0046872]; protein-folding chaperone binding [GO:0051087]; Tat protein binding [GO:0030957]; ubiquitin protein …
O60884	O60884	DNJA2_HUMAN	DnaJ homolog subfamily A member 2 (Cell cycle progression restoration gene 3 protein) (Dnj3) (Dj3) (HIRA-interacting protein 4) (Renal carcinoma antigen NY-REN-14)	DNAJA2 CPR3 HIRIP4	positive regulation of cell population proliferation [GO:0008284]; protein refolding [GO:0042026]; response to heat [GO:0009408]	cytoplasm [GO:0005737]; cytosol [GO:0005829]; extracellular exosome [GO:0070062]; membrane [GO:0016020]	ATP binding [GO:0005524]; ATPase activator activity [GO:0001671]; Hsp70 protein binding [GO:0030544]; metal ion binding [GO:0046872]; protein-folding chaperone binding [GO:0051087]; unfolded protein binding [GO:0051082]
Q96EY1	Q96EY1	DNJA3_HUMAN	DnaJ homolog subfamily A member 3, mitochondrial (DnaJ protein Tid-1) (hTid-1) (Hepatocellular carcinoma-associated antigen 57) (Tumorous imaginal discs protein Tid56 homolog)	DNAJA3 HCA57 TID1	activation of cysteine-type endopeptidase activity involved in apoptotic process [GO:0006919]; activation-induced cell death of T cells [GO:0006924]; cellular senescence [GO:0090398]; mitochondrial DNA replication [GO:0006264]; mitochondrion organization [GO:0007005]; negative regulation of apoptotic process [GO:0043066]; negative regulation of canonical NF-kappaB signal transduction [GO:0043124]…	cytoplasm [GO:0005737]; cytoplasmic side of plasma membrane [GO:0009898]; cytosol [GO:0005829]; intracellular membrane-bounded organelle [GO:0043231]; mitochondrial matrix [GO:0005759]; mitochondrial nucleoid [GO:0042645]; mitochondrion [GO:0005739]; neuromuscular junction [GO:0031594]; nucleus [GO:0005634]; postsynaptic membrane [GO:0045211]	ATP binding [GO:0005524]; DNA-binding transcription factor binding [GO:0140297]; GTPase regulator activity [GO:0030695]; Hsp70 protein binding [GO:0030544]; IkappaB kinase complex binding [GO:0106137]; metal ion binding [GO:0046872]; NF-kappaB binding [GO:0051059]; protein kinase binding [GO:0019901]; protein-containing complex binding [GO:0044877]; RNA polymerase II-specific DNA-binding transcri…	PTM: Tyrosine phosphorylated. {ECO:0000250}.
Q14126	Q14126	DSG2_HUMAN	Desmoglein-2 (Cadherin family member 5) (HDGC)	DSG2 CDHF5	bundle of His cell-Purkinje myocyte adhesion involved in cell communication [GO:0086073]; cell adhesion [GO:0007155]; cell-cell adhesion [GO:0098609]; desmosome organization [GO:0002934]; homophilic cell adhesion via plasma membrane adhesion molecules [GO:0007156]; maternal process involved in female pregnancy [GO:0060135]; Purkinje myocyte development [GO:0003165]; regulation of heart rate by ca…	apical plasma membrane [GO:0016324]; cell junction [GO:0030054]; cell surface [GO:0009986]; cell-cell junction [GO:0005911]; cornified envelope [GO:0001533]; desmosome [GO:0030057]; extracellular exosome [GO:0070062]; intercalated disc [GO:0014704]; intracellular membrane-bounded organelle [GO:0043231]; lateral plasma membrane [GO:0016328]; plasma membrane [GO:0005886]	calcium ion binding [GO:0005509]; cell adhesion molecule binding [GO:0050839]; cell adhesive protein binding involved in bundle of His cell-Purkinje myocyte communication [GO:0086083]	PTM: Palmitoylated by ZDHHC5 at the plasma membrane. {ECO:0000269|PubMed:31402609}.
P15924	P15924	DESP_HUMAN	Desmoplakin (DP) (250/210 kDa paraneoplastic pemphigus antigen)	DSP	adherens junction organization [GO:0034332]; bundle of His cell-Purkinje myocyte adhesion involved in cell communication [GO:0086073]; cell-cell adhesion [GO:0098609]; desmosome organization [GO:0002934]; epidermis development [GO:0008544]; epithelial cell-cell adhesion [GO:0090136]; intermediate filament cytoskeleton organization [GO:0045104]; intermediate filament organization [GO:0045109]; ker…	adherens junction [GO:0005912]; basolateral plasma membrane [GO:0016323]; cornified envelope [GO:0001533]; cytoplasm [GO:0005737]; desmosome [GO:0030057]; extracellular exosome [GO:0070062]; fascia adherens [GO:0005916]; ficolin-1-rich granule membrane [GO:0101003]; intercalated disc [GO:0014704]; intermediate filament [GO:0005882]; nucleus [GO:0005634]; plasma membrane [GO:0005886]	cell adhesive protein binding involved in bundle of His cell-Purkinje myocyte communication [GO:0086083]; protein kinase C binding [GO:0005080]; RNA binding [GO:0003723]; scaffold protein binding [GO:0097110]; structural constituent of cytoskeleton [GO:0005200]; structural molecule activity [GO:0005198]
A0A2R8Y706	A0A2R8Y706	A0A2R8Y706_HUMAN	Dynein cytoplasmic 1 heavy chain 1	DYNC1H1	microtubule-based movement [GO:0007018]	axonemal dynein complex [GO:0005858]; microtubule [GO:0005874]	ATP binding [GO:0005524]; ATP hydrolysis activity [GO:0016887]; dynein intermediate chain binding [GO:0045505]; dynein light intermediate chain binding [GO:0051959]; minus-end-directed microtubule motor activity [GO:0008569]
I3L397	I3L397	I3L397_HUMAN	Eukaryotic translation initiation factor 5A (eIF-5A)	EIF5A	positive regulation of translational elongation [GO:0045901]; positive regulation of translational termination [GO:0045905]	endoplasmic reticulum membrane [GO:0005789]	ribosome binding [GO:0043022]; RNA binding [GO:0003723]; translation elongation factor activity [GO:0003746]	PTM: eIF-5A seems to be the only eukaryotic protein to have a hypusine residue which is a post-translational modification of a lysine by the addition of a butylamino group. {ECO:0000256|RuleBase:RU362005}.
A0A087WUT6	A0A087WUT6	A0A087WUT6_HUMAN	deleted
Q15717	Q15717	ELAV1_HUMAN	ELAV-like protein 1 (Hu-antigen R) (HuR)	ELAVL1 HUR	3'-UTR-mediated mRNA stabilization [GO:0070935]; mRNA destabilization [GO:0061157]; mRNA stabilization [GO:0048255]; negative regulation of miRNA-mediated gene silencing [GO:0060965]; positive regulation of superoxide anion generation [GO:0032930]; positive regulation of translation [GO:0045727]; post-transcriptional gene silencing [GO:0016441]; protein homooligomerization [GO:0051260]; protein i…	cytoplasm [GO:0005737]; cytoplasmic stress granule [GO:0010494]; cytoplasmic vesicle [GO:0031410]; cytosol [GO:0005829]; endoplasmic reticulum [GO:0005783]; glutamatergic synapse [GO:0098978]; membrane [GO:0016020]; nucleoplasm [GO:0005654]; nucleus [GO:0005634]; P-body [GO:0000932]; postsynapse [GO:0098794]; ribonucleoprotein complex [GO:1990904]; sarcoplasm [GO:0016528]	double-stranded RNA binding [GO:0003725]; lncRNA binding [GO:0106222]; miRNA binding [GO:0035198]; mRNA 3'-UTR AU-rich region binding [GO:0035925]; mRNA 3'-UTR binding [GO:0003730]; mRNA binding [GO:0003729]; protein homodimerization activity [GO:0042803]; protein kinase binding [GO:0019901]; RNA binding [GO:0003723]	PTM: Phosphorylated by MAPKAPK2 (PubMed:14517288). Phosphorylated by PRKCD (PubMed:18285462). {ECO:0000269|PubMed:14517288, ECO:0000269|PubMed:18285462}.; PTM: Methylated at Arg-217 by CARM1 in macrophages in response to LPS challenge. {ECO:0000269|PubMed:12237300}.
P50402	P50402	EMD_HUMAN	Emerin	EMD EDMD STA	cellular response to growth factor stimulus [GO:0071363]; muscle contraction [GO:0006936]; muscle organ development [GO:0007517]; negative regulation of canonical Wnt signaling pathway [GO:0090090]; negative regulation of fibroblast proliferation [GO:0048147]; nuclear membrane organization [GO:0071763]; positive regulation of protein export from nucleus [GO:0046827]; regulation of canonical Wnt s…	cytoplasm [GO:0005737]; cytosol [GO:0005829]; endoplasmic reticulum [GO:0005783]; membrane [GO:0016020]; microtubule [GO:0005874]; nuclear envelope [GO:0005635]; nuclear inner membrane [GO:0005637]; nuclear membrane [GO:0031965]; nuclear outer membrane [GO:0005640]; nucleoplasm [GO:0005654]; spindle [GO:0005819]; TMEM240-body [GO:0160045]	actin binding [GO:0003779]; beta-tubulin binding [GO:0048487]; cadherin binding [GO:0045296]	PTM: Found in four different phosphorylated forms, three of which appear to be associated with the cell cycle. {ECO:0000269|PubMed:16972941, ECO:0000269|PubMed:9472006}.
O43491	O43491	E41L2_HUMAN	Band 4.1-like protein 2 (Erythrocyte membrane protein band 4.1-like 2) (Generally expressed protein 4.1) (4.1G)	EPB41L2	actomyosin structure organization [GO:0031032]; cell cycle [GO:0007049]; cell division [GO:0051301]; cortical actin cytoskeleton organization [GO:0030866]; positive regulation of protein localization to cell cortex [GO:1904778]	cell cortex [GO:0005938]; cell junction [GO:0030054]; cytoskeleton [GO:0005856]; cytosol [GO:0005829]; extracellular exosome [GO:0070062]; focal adhesion [GO:0005925]; nucleoplasm [GO:0005654]; plasma membrane [GO:0005886]; spectrin [GO:0008091]	actin binding [GO:0003779]; PH domain binding [GO:0042731]; spectrin binding [GO:0030507]; structural molecule activity [GO:0005198]
P84090	P84090	ERH_HUMAN	Enhancer of rudimentary homolog	ERH	cell cycle [GO:0007049]; nucleobase-containing compound metabolic process [GO:0006139]; pyrimidine nucleoside metabolic process [GO:0006213]	methylosome [GO:0034709]; midbody [GO:0030496]; nucleus [GO:0005634]	methyl-CpG binding [GO:0008327]; RNA binding [GO:0003723]
O75477	O75477	ERLN1_HUMAN	Erlin-1 (Endoplasmic reticulum lipid raft-associated protein 1) (Protein KE04) (Stomatin-prohibitin-flotillin-HflC/K domain-containing protein 1) (SPFH domain-containing protein 1)	ERLIN1 C10orf69 KE04 KEO4 SPFH1	cholesterol metabolic process [GO:0008203]; ERAD pathway [GO:0036503]; negative regulation of cholesterol biosynthetic process [GO:0045541]; negative regulation of fatty acid biosynthetic process [GO:0045717]; regulation of cholesterol biosynthetic process [GO:0045540]; SREBP signaling pathway [GO:0032933]	endoplasmic reticulum [GO:0005783]; endoplasmic reticulum membrane [GO:0005789]; membrane raft [GO:0045121]; protein-containing complex [GO:0032991]	cholesterol binding [GO:0015485]; ubiquitin protein ligase binding [GO:0031625]	PTM: Deubiquitinated by USP25; leading to stabilization. {ECO:0000269|PubMed:37683630}.
Q9H501	Q9H501	ESF1_HUMAN	ESF1 homolog (ABT1-associated protein)	ESF1 ABTAP C20orf6 HDCMC28P	rRNA processing [GO:0006364]	extracellular space [GO:0005615]; nucleolus [GO:0005730]; nucleoplasm [GO:0005654]	RNA binding [GO:0003723]
A3KFL5	A3KFL5	A3KFL5_HUMAN	Exosome component 2	EXOSC2	CUT catabolic process [GO:0071034]; exonucleolytic catabolism of deadenylated mRNA [GO:0043928]; exonucleolytic trimming to generate mature 3'-end of 5.8S rRNA from tricistronic rRNA transcript (SSU-rRNA, 5.8S rRNA, LSU-rRNA) [GO:0000467]; nuclear polyadenylation-dependent rRNA catabolic process [GO:0071035]; nuclear polyadenylation-dependent tRNA catabolic process [GO:0071038]; nuclear-transcrib…	cytoplasmic exosome (RNase complex) [GO:0000177]; nuclear exosome (RNase complex) [GO:0000176]; nucleolus [GO:0005730]; nucleoplasm [GO:0005654]	RNA binding [GO:0003723]
A0A494C1T9	A0A494C1T9	A0A494C1T9_HUMAN	Family with sequence similarity 83 member H	FAM83H	BMP signaling pathway [GO:0030509]; epidermal growth factor receptor signaling pathway [GO:0007173]; intermediate filament cytoskeleton organization [GO:0045104]; positive regulation of cell cycle G1/S phase transition [GO:1902808]; positive regulation of cell migration [GO:0030335]; protein localization to mitotic spindle [GO:1902480]; regulation of ERK1 and ERK2 cascade [GO:0070372]; regulation…	cytosol [GO:0005829]; keratin filament [GO:0045095]; membrane [GO:0016020]; mitotic spindle pole [GO:0097431]; nucleus [GO:0005634]	keratin filament binding [GO:1990254]; protein kinase binding [GO:0019901]
P49327	P49327	FAS_HUMAN	Fatty acid synthase (EC 2.3.1.85) (Type I fatty acid synthase) [Includes: [Acyl-carrier-protein] S-acetyltransferase (EC 2.3.1.38); [Acyl-carrier-protein] S-malonyltransferase (EC 2.3.1.39); 3-oxoacyl-[acyl-carrier-protein] synthase (EC 2.3.1.41); 3-oxoacyl-[acyl-carrier-protein] reductase (EC 1.1.1.100); 3-hydroxyacyl-[acyl-carrier-protein] dehydratase (EC 4.2.1.59); Enoyl-[acyl-carrier-protein]…	FASN FAS	cellular response to interleukin-4 [GO:0071353]; establishment of endothelial intestinal barrier [GO:0090557]; ether lipid biosynthetic process [GO:0008611]; fatty acid biosynthetic process [GO:0006633]; fatty acid metabolic process [GO:0006631]; glandular epithelial cell development [GO:0002068]; inflammatory response [GO:0006954]; mammary gland development [GO:0030879]; modulation by host of vi…	cytoplasm [GO:0005737]; cytosol [GO:0005829]; extracellular exosome [GO:0070062]; glycogen granule [GO:0042587]; Golgi apparatus [GO:0005794]; melanosome [GO:0042470]; membrane [GO:0016020]; plasma membrane [GO:0005886]	(3R)-3-hydroxybutanoyl-[acyl-carrier-protein] hydratase activity [GO:0047450]; (3R)-3-hydroxydecanoyl-[acyl-carrier-protein] dehydratase activity [GO:0008693]; (3R)-3-hydroxymyristoyl-[acyl-carrier-protein] dehydratase activity [GO:0008659]; (3R)-3-hydroxyoctanoyl-[acyl-carrier-protein] dehydratase activity [GO:0047451]; (3R)-3-hydroxypalmitoyl-[acyl-carrier-protein] dehydratase activity [GO:0004…	PTM: S-nitrosylation of Fatty acid synthase at cysteine residues Cys-1471 or Cys-2091 is important for the enzyme dimerization. In adipocytes, S-nitrosylation of Fatty acid synthase occurs under physiological conditions and gradually increases during adipogenesis. {ECO:0000269|PubMed:26851298}.
G3V5S9	G3V5S9	G3V5S9_HUMAN	FCF1 rRNA-processing protein	FCF1	rRNA processing [GO:0006364]	nucleolus [GO:0005730]; small-subunit processome [GO:0032040]
P21333	P21333	FLNA_HUMAN	Filamin-A (FLN-A) (Actin-binding protein 280) (ABP-280) (Alpha-filamin) (Endothelial actin-binding protein) (Filamin-1) (Non-muscle filamin)	FLNA FLN FLN1	actin crosslink formation [GO:0051764]; actin cytoskeleton organization [GO:0030036]; adenylate cyclase-inhibiting dopamine receptor signaling pathway [GO:0007195]; angiogenesis [GO:0001525]; blood coagulation, intrinsic pathway [GO:0007597]; blood vessel remodeling [GO:0001974]; cell-cell junction organization [GO:0045216]; cerebral cortex development [GO:0021987]; cilium assembly [GO:0060271]; …	actin cytoskeleton [GO:0015629]; actin filament [GO:0005884]; actin filament bundle [GO:0032432]; apical dendrite [GO:0097440]; axonal growth cone [GO:0044295]; brush border [GO:0005903]; cell-cell junction [GO:0005911]; cortical cytoskeleton [GO:0030863]; cytoplasm [GO:0005737]; cytosol [GO:0005829]; dendritic shaft [GO:0043198]; extracellular exosome [GO:0070062]; extracellular region [GO:00055…	actin filament binding [GO:0051015]; cadherin binding [GO:0045296]; DNA-binding transcription factor binding [GO:0140297]; Fc-gamma receptor I complex binding [GO:0034988]; G protein-coupled receptor binding [GO:0001664]; GTPase binding [GO:0051020]; kinase binding [GO:0019900]; potassium channel regulator activity [GO:0015459]; protein homodimerization activity [GO:0042803]; protein kinase C bin…	PTM: Phosphorylation at Ser-2152 is negatively regulated by the autoinhibited conformation of filamin repeats 19-21. Ligand binding induces a conformational switch triggering phosphorylation at Ser-2152 by PKA. {ECO:0000269|PubMed:25666618}.; PTM: Phosphorylation extent changes in response to cell activation.; PTM: Polyubiquitination in the CH1 domain by a SCF-like complex containing ASB2 leads t…
O75955	O75955	FLOT1_HUMAN	Flotillin-1	FLOT1	axonogenesis [GO:0007409]; cellular response to exogenous dsRNA [GO:0071360]; dsRNA transport [GO:0033227]; extracellular matrix disassembly [GO:0022617]; plasma membrane raft assembly [GO:0044854]; plasma membrane raft organization [GO:0044857]; positive regulation of canonical NF-kappaB signal transduction [GO:0043123]; positive regulation of cell junction assembly [GO:1901890]; positive regula…	adherens junction [GO:0005912]; basolateral plasma membrane [GO:0016323]; caveola [GO:0005901]; cell-cell contact zone [GO:0044291]; cell-cell junction [GO:0005911]; centriolar satellite [GO:0034451]; cytoplasmic vesicle [GO:0031410]; dopaminergic synapse [GO:0098691]; early endosome [GO:0005769]; endosome [GO:0005768]; external side of plasma membrane [GO:0009897]; extracellular exosome [GO:0070…	ionotropic glutamate receptor binding [GO:0035255]; protease binding [GO:0002020]
Q14254	Q14254	FLOT2_HUMAN	Flotillin-2 (Epidermal surface antigen) (ESA) (Membrane component chromosome 17 surface marker 1)	FLOT2 ESA1 M17S1	anterograde dendritic transport [GO:0098937]; cell adhesion [GO:0007155]; epidermis development [GO:0008544]; negative regulation of amyloid precursor protein catabolic process [GO:1902992]; negative regulation of gene expression [GO:0010629]; positive regulation of canonical NF-kappaB signal transduction [GO:0043123]; positive regulation of establishment of T cell polarity [GO:1903905]; protein …	acrosomal membrane [GO:0002080]; adherens junction [GO:0005912]; basolateral plasma membrane [GO:0016323]; caveola [GO:0005901]; cell-cell contact zone [GO:0044291]; cytoplasmic vesicle [GO:0031410]; dendrite cytoplasm [GO:0032839]; endocytic vesicle [GO:0030139]; endosome [GO:0005768]; extracellular exosome [GO:0070062]; flotillin complex [GO:0016600]; focal adhesion [GO:0005925]; glutamatergic …		PTM: ZDHHC5-catalyzed palmitoylation predominantly occurs at Cys-4. ZDHHC5-catalyzed palmitoylation may be required for the formation of higher-order complexes and for neurite outgrowth in cultured neural stem cells. {ECO:0000269|PubMed:22081607}.
P02751	P02751	FINC_HUMAN	Fibronectin (FN) (Cold-insoluble globulin) (CIG) [Cleaved into: Anastellin; Ugl-Y1; Ugl-Y2; Ugl-Y3]	FN1 FN	acute-phase response [GO:0006953]; angiogenesis [GO:0001525]; biological process involved in interaction with symbiont [GO:0051702]; calcium-independent cell-matrix adhesion [GO:0007161]; cell adhesion [GO:0007155]; cell-matrix adhesion [GO:0007160]; cell-substrate junction assembly [GO:0007044]; endodermal cell differentiation [GO:0035987]; heart development [GO:0007507]; integrin activation [GO…	apical plasma membrane [GO:0016324]; basement membrane [GO:0005604]; blood microparticle [GO:0072562]; collagen-containing extracellular matrix [GO:0062023]; endoplasmic reticulum lumen [GO:0005788]; endoplasmic reticulum-Golgi intermediate compartment [GO:0005793]; extracellular exosome [GO:0070062]; extracellular matrix [GO:0031012]; extracellular region [GO:0005576]; extracellular space [GO:00…	collagen binding [GO:0005518]; extracellular matrix structural constituent [GO:0005201]; heparin binding [GO:0008201]; identical protein binding [GO:0042802]; integrin binding [GO:0005178]; peptidase activator activity [GO:0016504]; protease binding [GO:0002020]; proteoglycan binding [GO:0043394]; signaling receptor binding [GO:0005102]	PTM: Sulfated. {ECO:0000269|PubMed:2414772}.; PTM: It is not known whether both or only one of Thr-2155 and Thr-2156 are/is glycosylated. {ECO:0000269|PubMed:11285216, ECO:0000269|PubMed:14760718, ECO:0000269|PubMed:16037490, ECO:0000269|PubMed:16335952, ECO:0000269|PubMed:17614963, ECO:0000269|PubMed:19139490, ECO:0000269|PubMed:19159218, ECO:0000269|PubMed:2012601, ECO:0000269|PubMed:3584091}.;…
Q16658	Q16658	FSCN1_HUMAN	Fascin (55 kDa actin-bundling protein) (Singed-like protein) (p55)	FSCN1 FAN1 HSN SNL	actin cytoskeleton organization [GO:0030036]; actin filament bundle assembly [GO:0051017]; cell migration [GO:0016477]; cell motility [GO:0048870]; cell-cell junction assembly [GO:0007043]; establishment of apical/basal cell polarity [GO:0035089]; establishment or maintenance of cell polarity [GO:0007163]; microspike assembly [GO:0030035]; parallel actin filament bundle assembly [GO:0030046]; pos…	actin cytoskeleton [GO:0015629]; cell cortex [GO:0005938]; cell projection membrane [GO:0031253]; cell-cell junction [GO:0005911]; cytoplasm [GO:0005737]; cytoskeleton [GO:0005856]; cytosol [GO:0005829]; extracellular exosome [GO:0070062]; filopodium [GO:0030175]; growth cone [GO:0030426]; lamellipodium [GO:0030027]; microspike [GO:0044393]; microvillus [GO:0005902]; podosome [GO:0002102]; ruffle…	actin binding [GO:0003779]; actin filament binding [GO:0051015]; cadherin binding [GO:0045296]; protein-macromolecule adaptor activity [GO:0030674]; RNA binding [GO:0003723]	PTM: Phosphorylation at Ser-39 inhibits actin-binding (PubMed:8647875, PubMed:8999969). Phosphorylation is required for the reorganization of the actin cytoskeleton in response to NGF (PubMed:22155786). {ECO:0000269|PubMed:22155786, ECO:0000269|PubMed:8647875, ECO:0000269|PubMed:8999969}.
P35637	P35637	FUS_HUMAN	RNA-binding protein FUS (75 kDa DNA-pairing protein) (Oncogene FUS) (Oncogene TLS) (POMp75) (Translocated in liposarcoma protein)	FUS TLS	amyloid fibril formation [GO:1990000]; mRNA stabilization [GO:0048255]; positive regulation of double-strand break repair via homologous recombination [GO:1905168]; protein homooligomerization [GO:0051260]; regulation of DNA-templated transcription [GO:0006355]; regulation of RNA splicing [GO:0043484]; regulation of transcription by RNA polymerase II [GO:0006357]; RNA splicing [GO:0008380]	cytoplasm [GO:0005737]; intracellular non-membrane-bounded organelle [GO:0043232]; nucleoplasm [GO:0005654]; nucleus [GO:0005634]	chromatin binding [GO:0003682]; DNA binding [GO:0003677]; identical protein binding [GO:0042802]; metal ion binding [GO:0046872]; molecular condensate scaffold activity [GO:0140693]; mRNA 3'-UTR binding [GO:0003730]; RNA binding [GO:0003723]; transcription coactivator activity [GO:0003713]; transcription coregulator activity [GO:0003712]	PTM: Arg-216 and Arg-218 are dimethylated, probably to asymmetric dimethylarginine.; PTM: Phosphorylated in its N-terminal serine residues upon induced DNA damage. ATM and DNA-PK are able to phosphorylate FUS N-terminal region. {ECO:0000269|PubMed:18620545, ECO:0000269|PubMed:29897835}.
E7EUI8	E7EUI8	E7EUI8_HUMAN	Glucose-6-phosphate 1-dehydrogenase (EC 1.1.1.49)	G6PD	glucose metabolic process [GO:0006006]; pentose-phosphate shunt, oxidative branch [GO:0009051]	centriolar satellite [GO:0034451]; cytosol [GO:0005829]; intracellular membrane-bounded organelle [GO:0043231]	glucose-6-phosphate dehydrogenase activity [GO:0004345]; NADP binding [GO:0050661]
Q14697	Q14697	GANAB_HUMAN	Neutral alpha-glucosidase AB (EC 3.2.1.207) (Alpha-glucosidase 2) (Glucosidase II subunit alpha)	GANAB G2AN KIAA0088	carbohydrate metabolic process [GO:0005975]; N-glycan processing [GO:0006491]	endoplasmic reticulum lumen [GO:0005788]; extracellular exosome [GO:0070062]; glucosidase II complex [GO:0017177]; Golgi apparatus [GO:0005794]; intracellular membrane-bounded organelle [GO:0043231]; melanosome [GO:0042470]; membrane [GO:0016020]	alpha-glucosidase activity [GO:0090599]; carbohydrate binding [GO:0030246]; glucan 1,3-alpha-glucosidase activity [GO:0033919]; RNA binding [GO:0003723]
H7C201	H7C201	H7C201_HUMAN	glutaminase (EC 3.5.1.2)	GLS	glutamate biosynthetic process [GO:0006537]; glutamine catabolic process [GO:0006543]		glutaminase activity [GO:0004359]
P63096	P63096	GNAI1_HUMAN	Guanine nucleotide-binding protein G(i) subunit alpha-1 (Adenylate cyclase-inhibiting G alpha protein)	GNAI1	adenylate cyclase-inhibiting G protein-coupled receptor signaling pathway [GO:0007193]; adenylate cyclase-modulating G protein-coupled receptor signaling pathway [GO:0007188]; cell cycle [GO:0007049]; cell division [GO:0051301]; cellular response to forskolin [GO:1904322]; G protein-coupled receptor signaling pathway [GO:0007186]; positive regulation of protein localization to cell cortex [GO:190…	cell cortex [GO:0005938]; centrosome [GO:0005813]; cytoplasm [GO:0005737]; extracellular exosome [GO:0070062]; heterotrimeric G-protein complex [GO:0005834]; lysosomal membrane [GO:0005765]; midbody [GO:0030496]; nucleolus [GO:0005730]; nucleoplasm [GO:0005654]; plasma membrane [GO:0005886]	D2 dopamine receptor binding [GO:0031749]; G protein-coupled receptor binding [GO:0001664]; G protein-coupled serotonin receptor binding [GO:0031821]; G-protein beta/gamma-subunit complex binding [GO:0031683]; GDP binding [GO:0019003]; GTP binding [GO:0005525]; GTPase activity [GO:0003924]; magnesium ion binding [GO:0000287]	PTM: Myristoylation at Gly-2 is required for membrane anchoring before palmitoylation. {ECO:0000250|UniProtKB:P10824}.; PTM: Palmitoylation at Cys-3 varies with membrane lipid composition. {ECO:0000250|UniProtKB:P10824}.; PTM: (Microbial infection) Deamidated at Gln-204 by Photorhabdus asymbiotica toxin PAU_02230, blocking GTP hydrolysis of heterotrimeric GNAQ or GNA11 and G-alphai (GNAI1, GNAI2 …
P62879	P62879	GBB2_HUMAN	Guanine nucleotide-binding protein G(I)/G(S)/G(T) subunit beta-2 (G protein subunit beta-2) (Transducin beta chain 2)	GNB2	G protein-coupled receptor signaling pathway [GO:0007186]; regulation of potassium ion transmembrane transport [GO:1901379]	cytoplasm [GO:0005737]; cytosol [GO:0005829]; extracellular exosome [GO:0070062]; extracellular space [GO:0005615]; focal adhesion [GO:0005925]; heterotrimeric G-protein complex [GO:0005834]; lysosomal membrane [GO:0005765]; membrane [GO:0016020]; perinuclear region of cytoplasm [GO:0048471]; plasma membrane [GO:0005886]; vesicle [GO:0031982]	GTPase activity [GO:0003924]; GTPase binding [GO:0051020]; protein-containing complex binding [GO:0044877]; signaling receptor complex adaptor activity [GO:0030159]
P35052	P35052	GPC1_HUMAN	Glypican-1 [Cleaved into: Secreted glypican-1]	GPC1	cell migration [GO:0016477]; heparan sulfate proteoglycan catabolic process [GO:0030200]; myelin assembly [GO:0032288]; negative regulation of fibroblast growth factor receptor signaling pathway [GO:0040037]; positive regulation of skeletal muscle cell differentiation [GO:2001016]; regulation of protein localization to membrane [GO:1905475]; Schwann cell differentiation [GO:0014037]	cell surface [GO:0009986]; collagen-containing extracellular matrix [GO:0062023]; cytosol [GO:0005829]; endosome [GO:0005768]; extracellular exosome [GO:0070062]; extracellular matrix [GO:0031012]; extracellular region [GO:0005576]; extracellular space [GO:0005615]; Golgi lumen [GO:0005796]; lysosomal lumen [GO:0043202]; membrane raft [GO:0045121]; nucleoplasm [GO:0005654]; plasma membrane [GO:00…	copper ion binding [GO:0005507]; fibroblast growth factor binding [GO:0017134]; laminin binding [GO:0043236]	PTM: S-nitrosylated in a Cu(2+)-dependent manner. Nitric acid (NO) is released from the nitrosylated cysteines by ascorbate or by some other reducing agent, in a Cu(2+) or Zn(2+) dependent manner. This free nitric oxide is then capable of cleaving the heparan sulfate side chains.; PTM: N- and O-glycosylated. N-glycosylation is mainly of the complex type containing sialic acid. O-glycosylated with…
Q9Y625	Q9Y625	GPC6_HUMAN	Glypican-6 [Cleaved into: Secreted glypican-6]	GPC6 UNQ369/PRO705	cell migration [GO:0016477]; regulation of neurotransmitter receptor localization to postsynaptic specialization membrane [GO:0098696]; regulation of signal transduction [GO:0009966]	cell surface [GO:0009986]; collagen-containing extracellular matrix [GO:0062023]; extracellular region [GO:0005576]; glutamatergic synapse [GO:0098978]; Golgi lumen [GO:0005796]; lysosomal lumen [GO:0043202]; nucleus [GO:0005634]; plasma membrane [GO:0005886]; side of membrane [GO:0098552]; synapse [GO:0045202]	coreceptor activity [GO:0015026]
Q8NFJ5	Q8NFJ5	RAI3_HUMAN	Retinoic acid-induced protein 3 (G-protein coupled receptor family C group 5 member A) (Phorbol ester induced gene 1) (PEIG-1) (Retinoic acid-induced gene 1 protein) (RAIG-1)	GPRC5A GPCR5A RAI3 RAIG1	negative regulation of epidermal growth factor-activated receptor activity [GO:0007175]; signal transduction [GO:0007165]	cytoplasmic vesicle membrane [GO:0030659]; extracellular exosome [GO:0070062]; intracellular membrane-bounded organelle [GO:0043231]; nucleolus [GO:0005730]; plasma membrane [GO:0005886]; receptor complex [GO:0043235]; vesicle [GO:0031982]	cadherin binding [GO:0045296]; G protein-coupled receptor activity [GO:0004930]; protein kinase activator activity [GO:0030295]	PTM: Phosphorylated in two conserved double-tyrosine motifs, Tyr-317/Tyr-320 and Tyr-347/Tyr-350, by EGFR; leading to inactivation of the tumor suppressive function of GPRC5A in lung cancer cells. Tyr-317 and Tyr-320 are the preferred residues responsible for EGFR-mediated GPRC5A phosphorylation. {ECO:0000269|PubMed:25311788}.
A8MXZ4	A8MXZ4	A8MXZ4_HUMAN	G protein-coupled receptor class C group 5 member C	GPRC5C		extracellular exosome [GO:0070062]; intracellular membrane-bounded organelle [GO:0043231]; plasma membrane [GO:0005886]; receptor complex [GO:0043235]	G protein-coupled receptor activity [GO:0004930]; protein kinase activator activity [GO:0030295]
P09211	P09211	GSTP1_HUMAN	Glutathione S-transferase P (EC 2.5.1.18) (GST class-pi) (GSTP1-1)	GSTP1 FAEES3 GST3	cellular response to lipopolysaccharide [GO:0071222]; central nervous system development [GO:0007417]; common myeloid progenitor cell proliferation [GO:0035726]; glutathione derivative biosynthetic process [GO:1901687]; glutathione metabolic process [GO:0006749]; hepoxilin biosynthetic process [GO:0051122]; linoleic acid metabolic process [GO:0043651]; negative regulation of acute inflammatory re…	cytoplasm [GO:0005737]; cytosol [GO:0005829]; extracellular exosome [GO:0070062]; extracellular region [GO:0005576]; extracellular space [GO:0005615]; ficolin-1-rich granule lumen [GO:1904813]; mitochondrion [GO:0005739]; nucleus [GO:0005634]; secretory granule lumen [GO:0034774]; TRAF2-GSTP1 complex [GO:0097057]; vesicle [GO:0031982]	dinitrosyl-iron complex binding [GO:0035731]; fatty acid binding [GO:0005504]; glutathione peroxidase activity [GO:0004602]; glutathione transferase activity [GO:0004364]; JUN kinase binding [GO:0008432]; kinase regulator activity [GO:0019207]; nitric oxide binding [GO:0070026]; S-nitrosoglutathione binding [GO:0035730]
Q9P0M6	Q9P0M6	H2AW_HUMAN	Core histone macro-H2A.2 (Histone macroH2A2) (mH2A2)	MACROH2A2 H2AFY2	brain development [GO:0007420]; establishment of protein localization to chromatin [GO:0071169]; heterochromatin organization [GO:0070828]; negative regulation of gene expression, epigenetic [GO:0045814]; negative regulation of transcription by RNA polymerase II [GO:0000122]; negative regulation of transcription of nucleolar large rRNA by RNA polymerase I [GO:1901837]; nucleosome assembly [GO:000…	Barr body [GO:0001740]; chromatin [GO:0000785]; chromosome, telomeric region [GO:0000781]; extracellular exosome [GO:0070062]; nucleoplasm [GO:0005654]; nucleosome [GO:0000786]; nucleus [GO:0005634]	chromatin DNA binding [GO:0031490]; nucleosomal DNA binding [GO:0031492]; protein heterodimerization activity [GO:0046982]; RNA polymerase II transcription regulatory region sequence-specific DNA binding [GO:0000977]; structural constituent of chromatin [GO:0030527]; transcription cis-regulatory region binding [GO:0000976]
H0YFD6	H0YFD6	H0YFD6_HUMAN	enoyl-CoA hydratase (EC 4.2.1.17)	HADHA	fatty acid beta-oxidation [GO:0006635]	mitochondrial fatty acid beta-oxidation multienzyme complex [GO:0016507]; mitochondrion [GO:0005739]	3-hydroxyacyl-CoA dehydrogenase activity [GO:0003857]; enoyl-CoA hydratase activity [GO:0004300]; NAD+ binding [GO:0070403]
P55084	P55084	ECHB_HUMAN	Trifunctional enzyme subunit beta, mitochondrial (TP-beta) [Includes: 3-ketoacyl-CoA thiolase (EC 2.3.1.155) (EC 2.3.1.16) (Acetyl-CoA acyltransferase) (Beta-ketothiolase)]	HADHB MSTP029	cellular response to lipopolysaccharide [GO:0071222]; fatty acid beta-oxidation [GO:0006635]; gene expression [GO:0010467]	cytosol [GO:0005829]; endoplasmic reticulum [GO:0005783]; mitochondrial envelope [GO:0005740]; mitochondrial fatty acid beta-oxidation multienzyme complex [GO:0016507]; mitochondrial inner membrane [GO:0005743]; mitochondrial nucleoid [GO:0042645]; mitochondrial outer membrane [GO:0005741]; mitochondrion [GO:0005739]	3-hydroxyacyl-CoA dehydrogenase activity [GO:0003857]; acetyl-CoA C-acetyltransferase activity [GO:0003985]; acetyl-CoA C-acyltransferase activity [GO:0003988]; acetyl-CoA C-myristoyltransferase activity [GO:0050633]; enoyl-CoA hydratase activity [GO:0004300]; lncRNA binding [GO:0106222]; RNA binding [GO:0003723]
P55795	P55795	HNRH2_HUMAN	Heterogeneous nuclear ribonucleoprotein H2 (hnRNP H2) (FTP-3) (Heterogeneous nuclear ribonucleoprotein H') (hnRNP H') [Cleaved into: Heterogeneous nuclear ribonucleoprotein H2, N-terminally processed]	HNRNPH2 FTP3 HNRPH2	regulation of RNA splicing [GO:0043484]	cytosol [GO:0005829]; membrane [GO:0016020]; nucleoplasm [GO:0005654]; nucleus [GO:0005634]; postsynaptic density [GO:0014069]; ribonucleoprotein complex [GO:1990904]	RNA binding [GO:0003723]
P0DMV9	P0DMV9	HS71B_HUMAN	Heat shock 70 kDa protein 1B (Heat shock 70 kDa protein 2) (HSP70-2) (HSP70.2) (Heat shock protein family A member 1B)	HSPA1B HSP72	ATP metabolic process [GO:0046034]; cellular heat acclimation [GO:0070370]; cellular response to heat [GO:0034605]; cellular response to oxidative stress [GO:0034599]; cellular response to steroid hormone stimulus [GO:0071383]; chaperone cofactor-dependent protein refolding [GO:0051085]; mRNA catabolic process [GO:0006402]; negative regulation of apoptotic process [GO:0043066]; negative regulatio…	aggresome [GO:0016235]; blood microparticle [GO:0072562]; centriole [GO:0005814]; centrosome [GO:0005813]; cytoplasm [GO:0005737]; cytosol [GO:0005829]; endoplasmic reticulum [GO:0005783]; extracellular exosome [GO:0070062]; extracellular region [GO:0005576]; ficolin-1-rich granule lumen [GO:1904813]; focal adhesion [GO:0005925]; inclusion body [GO:0016234]; mitochondrion [GO:0005739]; nuclear sp…	ATP binding [GO:0005524]; ATP hydrolysis activity [GO:0016887]; ATP-dependent protein disaggregase activity [GO:0140545]; ATP-dependent protein folding chaperone [GO:0140662]; C3HC4-type RING finger domain binding [GO:0055131]; enzyme binding [GO:0019899]; G protein-coupled receptor binding [GO:0001664]; heat shock protein binding [GO:0031072]; histone deacetylase binding [GO:0042826]; protein fo…	PTM: In response to cellular stress, acetylated at Lys-77 by NA110 and then gradually deacetylated by HDAC4 at later stages. Acetylation enhances its chaperone activity and also determines whether it will function as a chaperone for protein refolding or degradation by controlling its binding to co-chaperones HOPX and STUB1. The acetylated form and the non-acetylated form bind to HOPX and STUB1 re…
P54652	P54652	HSP72_HUMAN	Heat shock-related 70 kDa protein 2 (Heat shock 70 kDa protein 2) (Heat shock protein family A member 2)	HSPA2	chaperone cofactor-dependent protein refolding [GO:0051085]; male meiosis I [GO:0007141]; male meiotic nuclear division [GO:0007140]; negative regulation of inclusion body assembly [GO:0090084]; positive regulation of G2/M transition of mitotic cell cycle [GO:0010971]; positive regulation of protein phosphorylation [GO:0001934]; protein refolding [GO:0042026]; response to cold [GO:0009409]; respo…	blood microparticle [GO:0072562]; CatSper complex [GO:0036128]; cell surface [GO:0009986]; cytoplasm [GO:0005737]; cytosol [GO:0005829]; extracellular exosome [GO:0070062]; male germ cell nucleus [GO:0001673]; meiotic spindle [GO:0072687]; membrane [GO:0016020]; nucleus [GO:0005634]; plasma membrane [GO:0005886]; synaptonemal complex [GO:0000795]	ATP binding [GO:0005524]; ATP hydrolysis activity [GO:0016887]; ATP-dependent protein folding chaperone [GO:0140662]; disordered domain specific binding [GO:0097718]; enzyme binding [GO:0019899]; glycolipid binding [GO:0051861]; heat shock protein binding [GO:0031072]; protein folding chaperone [GO:0044183]; protein-folding chaperone binding [GO:0051087]; tau protein binding [GO:0048156]; unfolde…
Q9NV31	Q9NV31	IMP3_HUMAN	U3 small nucleolar ribonucleoprotein protein IMP3 (U3 snoRNP protein IMP3) (BRMS2)	IMP3 C15orf12 MRPS4	maturation of SSU-rRNA [GO:0030490]; ribosomal small subunit biogenesis [GO:0042274]; rRNA processing [GO:0006364]	Mpp10 complex [GO:0034457]; nucleolus [GO:0005730]; nucleoplasm [GO:0005654]; nucleus [GO:0005634]; preribosome [GO:0030684]; small ribosomal subunit [GO:0015935]; small-subunit processome [GO:0032040]	RNA binding [GO:0003723]; rRNA binding [GO:0019843]; snoRNA binding [GO:0030515]; structural constituent of ribosome [GO:0003735]
P46940	P46940	IQGA1_HUMAN	Ras GTPase-activating-like protein IQGAP1 (p195)	IQGAP1 KIAA0051	cell migration [GO:0016477]; cellular response to calcium ion [GO:0071277]; cellular response to epidermal growth factor stimulus [GO:0071364]; cellular response to platelet-derived growth factor stimulus [GO:0036120]; epidermal growth factor receptor signaling pathway [GO:0007173]; fibroblast growth factor receptor signaling pathway [GO:0008543]; fibroblast migration [GO:0010761]; mitotic actomy…	actin filament [GO:0005884]; apical plasma membrane [GO:0016324]; axon [GO:0030424]; basolateral plasma membrane [GO:0016323]; cell cortex [GO:0005938]; cortical actin cytoskeleton [GO:0030864]; cytoplasm [GO:0005737]; cytoplasmic ribonucleoprotein granule [GO:0036464]; cytoplasmic side of plasma membrane [GO:0009898]; cytosol [GO:0005829]; extracellular exosome [GO:0070062]; focal adhesion [GO:0…	actin filament binding [GO:0051015]; cadherin binding [GO:0045296]; calcium ion binding [GO:0005509]; calmodulin binding [GO:0005516]; GTPase activator activity [GO:0005096]; GTPase inhibitor activity [GO:0005095]; MAP-kinase scaffold activity [GO:0005078]; molecular adaptor activity [GO:0060090]; phosphatidylinositol-3,4,5-trisphosphate binding [GO:0005547]; protein domain specific binding [GO:0…	PTM: Phosphorylation of Ser-1443 by PKC/PRKCE prevents interaction between C1 and C2, allowing binding of nucleotide-free CDC42. Ser-1443 phosphorylation enhances the ability to promote neurite outgrowth. {ECO:0000269|PubMed:15355962, ECO:0000269|PubMed:15695813}.
H7C4K3	H7C4K3	H7C4K3_HUMAN	Integrin beta	ITGB1	cell adhesion mediated by integrin [GO:0033627]; cell migration [GO:0016477]; integrin-mediated signaling pathway [GO:0007229]; muscle organ development [GO:0007517]	cell surface [GO:0009986]; focal adhesion [GO:0005925]; integrin complex [GO:0008305]; lamellipodium [GO:0030027]; melanosome [GO:0042470]; ruffle membrane [GO:0032587]	C-X3-C chemokine binding [GO:0019960]; collagen binding involved in cell-matrix adhesion [GO:0098639]; fibronectin binding [GO:0001968]; integrin binding [GO:0005178]; laminin binding [GO:0043236]; metal ion binding [GO:0046872]
Q14573	Q14573	ITPR3_HUMAN	Inositol 1,4,5-trisphosphate receptor type 3 (IP3 receptor isoform 3) (IP3R 3) (InsP3R3) (Type 3 inositol 1,4,5-trisphosphate receptor) (Type 3 InsP3 receptor)	ITPR3	calcium ion homeostasis [GO:0055074]; G protein-coupled receptor signaling pathway [GO:0007186]; long-term synaptic potentiation [GO:0060291]; memory [GO:0007613]; positive regulation of cytosolic calcium ion concentration [GO:0007204]; release of sequestered calcium ion into cytosol [GO:0051209]; response to calcium ion [GO:0051592]; sensory perception of bitter taste [GO:0050913]; sensory perce…	apical part of cell [GO:0045177]; brush border [GO:0005903]; cytoplasm [GO:0005737]; cytoplasmic side of endoplasmic reticulum membrane [GO:0098554]; endoplasmic reticulum [GO:0005783]; endoplasmic reticulum membrane [GO:0005789]; membrane [GO:0016020]; myelin sheath [GO:0043209]; neuronal cell body [GO:0043025]; nuclear outer membrane [GO:0005640]; nucleolus [GO:0005730]; nucleoplasm [GO:0005654…	calcium ion binding [GO:0005509]; inositol 1,3,4,5 tetrakisphosphate binding [GO:0043533]; inositol 1,4,5 trisphosphate binding [GO:0070679]; inositol 1,4,5-trisphosphate-sensitive calcium-release channel activity [GO:0005220]; inositol hexakisphosphate binding [GO:0000822]; intracellularly gated calcium channel activity [GO:0015278]; phosphatidylinositol binding [GO:0035091]	PTM: Phosphorylated on tyrosine residues. Phosphorylated by AKT1 on serine and/or threonine residues (By similarity). {ECO:0000250}.
P14923	P14923	PLAK_HUMAN	Junction plakoglobin (Catenin gamma) (Desmoplakin III) (Desmoplakin-3)	JUP CTNNG DP3	bundle of His cell-Purkinje myocyte adhesion involved in cell communication [GO:0086073]; canonical Wnt signaling pathway [GO:0060070]; cell migration [GO:0016477]; cell-cell adhesion [GO:0098609]; cellular response to indole-3-methanol [GO:0071681]; desmosome assembly [GO:0002159]; detection of mechanical stimulus [GO:0050982]; endothelial cell-cell adhesion [GO:0071603]; negative regulation of …	adherens junction [GO:0005912]; catenin complex [GO:0016342]; cell-cell junction [GO:0005911]; cornified envelope [GO:0001533]; cytoplasm [GO:0005737]; cytoplasmic side of plasma membrane [GO:0009898]; cytoskeleton [GO:0005856]; cytosol [GO:0005829]; desmosome [GO:0030057]; extracellular exosome [GO:0070062]; extracellular region [GO:0005576]; ficolin-1-rich granule lumen [GO:1904813]; focal adhe…	alpha-catenin binding [GO:0045294]; cadherin binding [GO:0045296]; cell adhesion molecule binding [GO:0050839]; cell adhesive protein binding involved in bundle of His cell-Purkinje myocyte communication [GO:0086083]; cytoskeletal protein-membrane anchor activity [GO:0106006]; DNA-binding transcription factor binding [GO:0140297]; protein homodimerization activity [GO:0042803]; protein phosphatas…	PTM: May be phosphorylated by FER. {ECO:0000269|PubMed:14517306}.
Q07666	Q07666	KHDR1_HUMAN	KH domain-containing, RNA-binding, signal transduction-associated protein 1 (GAP-associated tyrosine phosphoprotein p62) (Src-associated in mitosis 68 kDa protein) (Sam68) (p21 Ras GTPase-activating protein-associated p62) (p68)	KHDRBS1 SAM68	G1/S transition of mitotic cell cycle [GO:0000082]; G2/M transition of mitotic cell cycle [GO:0000086]; mRNA processing [GO:0006397]; negative regulation of DNA-templated transcription [GO:0045892]; negative regulation of transcription by RNA polymerase II [GO:0000122]; positive regulation of RNA export from nucleus [GO:0046833]; positive regulation of translational initiation [GO:0045948]; regul…	cytoplasm [GO:0005737]; cytosol [GO:0005829]; Grb2-Sos complex [GO:0070618]; membrane [GO:0016020]; nucleoplasm [GO:0005654]; nucleus [GO:0005634]; protein-containing complex [GO:0032991]	DNA binding [GO:0003677]; identical protein binding [GO:0042802]; mRNA binding [GO:0003729]; poly(A) binding [GO:0008143]; poly(U) RNA binding [GO:0008266]; protein domain specific binding [GO:0019904]; protein tyrosine kinase binding [GO:1990782]; protein-containing complex binding [GO:0044877]; RNA binding [GO:0003723]; SH2 domain binding [GO:0042169]; SH3 domain binding [GO:0017124]; signaling…	PTM: Tyrosine phosphorylated by several non-receptor tyrosine kinases including LCK, FYN and JAK3. Also tyrosine phosphorylated by the non-receptor tyrosine kinase SRMS in an EGF-dependent manner (PubMed:29496907). Negatively correlates with ability to bind RNA but required for many interactions with proteins. Phosphorylation by PTK6 negatively regulates its RNA binding ability. Phosphorylation b…
Q15397	Q15397	PUM3_HUMAN	Pumilio homolog 3 (HBV X-transactivated gene 5 protein) (HBV XAg-transactivated protein 5) (Minor histocompatibility antigen HA-8) (HLA-HA8)	PUM3 cPERP-C KIAA0020 PUF-A XTP5	regulation of protein ADP-ribosylation [GO:0010835]; regulation of translation [GO:0006417]	chromosome [GO:0005694]; endoplasmic reticulum [GO:0005783]; nucleolus [GO:0005730]; nucleoplasm [GO:0005654]	DNA binding [GO:0003677]; mRNA binding [GO:0003729]; RNA binding [GO:0003723]
Q9P266	Q9P266	JCAD_HUMAN	Junctional cadherin 5-associated protein (Junctional protein associated with coronary artery disease) (JCAD)	JCAD KIAA1462	cell adhesion [GO:0007155]; positive regulation of blood vessel endothelial cell proliferation involved in sprouting angiogenesis [GO:1903589]; positive regulation of cell migration involved in sprouting angiogenesis [GO:0090050]; positive regulation of MAPK cascade [GO:0043410]; positive regulation of sprouting angiogenesis [GO:1903672]; positive regulation of vascular endothelial growth factor …	adherens junction [GO:0005912]; perinuclear region of cytoplasm [GO:0048471]; ruffle membrane [GO:0032587]
Q15058	Q15058	KIF14_HUMAN	Kinesin-like protein KIF14	KIF14 KIAA0042	activation of protein kinase activity [GO:0032147]; cell division [GO:0051301]; cell proliferation in forebrain [GO:0021846]; cerebellar cortex development [GO:0021695]; cerebellar granular layer structural organization [GO:0021685]; cerebellar Purkinje cell layer structural organization [GO:0021693]; cerebral cortex development [GO:0021987]; establishment of protein localization [GO:0045184]; hi…	cytosol [GO:0005829]; Flemming body [GO:0090543]; kinesin complex [GO:0005871]; membrane [GO:0016020]; microtubule [GO:0005874]; midbody [GO:0030496]; nucleus [GO:0005634]; spindle midzone [GO:0051233]	ATP binding [GO:0005524]; ATP hydrolysis activity [GO:0016887]; microtubule binding [GO:0008017]; microtubule motor activity [GO:0003777]; PDZ domain binding [GO:0030165]; plus-end-directed microtubule motor activity [GO:0008574]; protein kinase binding [GO:0019901]; tubulin binding [GO:0015631]
P33176	P33176	KINH_HUMAN	Kinesin-1 heavy chain (Conventional kinesin heavy chain) (Ubiquitous kinesin heavy chain) (UKHC)	KIF5B KNS KNS1	anterograde axonal protein transport [GO:0099641]; anterograde dendritic transport of neurotransmitter receptor complex [GO:0098971]; anterograde neuronal dense core vesicle transport [GO:1990048]; axon guidance [GO:0007411]; cellular response to type II interferon [GO:0071346]; centrosome localization [GO:0051642]; cytoplasm organization [GO:0007028]; lysosome localization [GO:0032418]; microtub…	axon cytoplasm [GO:1904115]; centriolar satellite [GO:0034451]; ciliary rootlet [GO:0035253]; cytolytic granule membrane [GO:0101004]; cytosol [GO:0005829]; dendrite cytoplasm [GO:0032839]; kinesin complex [GO:0005871]; membrane [GO:0016020]; microtubule [GO:0005874]; mitochondrion [GO:0005739]; perinuclear region of cytoplasm [GO:0048471]; phagocytic vesicle [GO:0045335]; vesicle [GO:0031982]	ATP binding [GO:0005524]; ATP hydrolysis activity [GO:0016887]; cadherin binding [GO:0045296]; identical protein binding [GO:0042802]; microtubule binding [GO:0008017]; microtubule motor activity [GO:0003777]; plus-end-directed microtubule motor activity [GO:0008574]; protein-containing complex binding [GO:0044877]
Q86UP2	Q86UP2	KTN1_HUMAN	Kinectin (CG-1 antigen) (Kinesin receptor)	KTN1 CG1 KIAA0004	microtubule-based movement [GO:0007018]; protein transport [GO:0015031]	endoplasmic reticulum [GO:0005783]; endoplasmic reticulum lumen [GO:0005788]; endoplasmic reticulum membrane [GO:0005789]; membrane [GO:0016020]; plasma membrane [GO:0005886]	cadherin binding [GO:0045296]; kinesin binding [GO:0019894]; RNA binding [GO:0003723]
G3XAI2	G3XAI2	G3XAI2_HUMAN	Laminin subunit beta 1	LAMB1	animal organ morphogenesis [GO:0009887]; basement membrane assembly [GO:0070831]; cell migration [GO:0016477]; substrate adhesion-dependent cell spreading [GO:0034446]; tissue development [GO:0009888]	extracellular region [GO:0005576]; laminin complex [GO:0043256]
P00338	P00338	LDHA_HUMAN	L-lactate dehydrogenase A chain (LDH-A) (EC 1.1.1.27) (Cell proliferation-inducing gene 19 protein) (LDH muscle subunit) (LDH-M) (Renal carcinoma antigen NY-REN-59)	LDHA PIG19	glycolytic process [GO:0006096]; lactate metabolic process [GO:0006089]; pyruvate metabolic process [GO:0006090]; substantia nigra development [GO:0021762]	cytosol [GO:0005829]; extracellular exosome [GO:0070062]; membrane [GO:0016020]; mitochondrion [GO:0005739]; nucleus [GO:0005634]; oxidoreductase complex [GO:1990204]	cadherin binding [GO:0045296]; identical protein binding [GO:0042802]; L-lactate dehydrogenase activity [GO:0004459]	PTM: ISGylated. {ECO:0000269|PubMed:16139798}.
Q9UHB6	Q9UHB6	LIMA1_HUMAN	LIM domain and actin-binding protein 1 (Epithelial protein lost in neoplasm)	LIMA1 EPLIN SREBP3 PP624	actin filament bundle assembly [GO:0051017]; cell migration [GO:0016477]; cholesterol homeostasis [GO:0042632]; cholesterol metabolic process [GO:0008203]; intestinal cholesterol absorption [GO:0030299]; negative regulation of actin filament depolymerization [GO:0030835]; ruffle organization [GO:0031529]	actin cytoskeleton [GO:0015629]; brush border membrane [GO:0031526]; cleavage furrow [GO:0032154]; cytosol [GO:0005829]; focal adhesion [GO:0005925]; plasma membrane [GO:0005886]; ruffle [GO:0001726]; stress fiber [GO:0001725]	actin filament binding [GO:0051015]; actin monomer binding [GO:0003785]; cadherin binding [GO:0045296]; metal ion binding [GO:0046872]	PTM: Phosphorylation of the C-terminal region by MAPK1/MAPK3 reduces its association with F-actin and contributes to actin filament reorganization and enhances cell motility. {ECO:0000250|UniProtKB:Q9ERG0}.
A0A804HKR3	A0A804HKR3	A0A804HKR3_HUMAN	Leucine rich pentatricopeptide repeat containing	LRPPRC	regulation of mitochondrial translation [GO:0070129]	mitochondrion [GO:0005739]; nucleus [GO:0005634]	mRNA 3'-UTR binding [GO:0003730]
Q96AG4	Q96AG4	LRC59_HUMAN	Leucine-rich repeat-containing protein 59 (Ribosome-binding protein p34) (p34) [Cleaved into: Leucine-rich repeat-containing protein 59, N-terminally processed]	LRRC59 PRO1855	signal transduction [GO:0007165]	cytoplasm [GO:0005737]; endoplasmic reticulum [GO:0005783]; endoplasmic reticulum membrane [GO:0005789]; membrane [GO:0016020]; mitochondrial nucleoid [GO:0042645]; nuclear envelope [GO:0005635]	cadherin binding [GO:0045296]; protein serine/threonine phosphatase activity [GO:0004722]; RNA binding [GO:0003723]
Q86V48	Q86V48	LUZP1_HUMAN	Leucine zipper protein 1	LUZP1	artery development [GO:0060840]; neural fold bending [GO:0021503]; ventricular septum development [GO:0003281]	centrosome [GO:0005813]; cytoplasm [GO:0005737]; extracellular exosome [GO:0070062]; membrane [GO:0016020]; nucleus [GO:0005634]
Q96A72	Q96A72	MGN2_HUMAN	Protein mago nashi homolog 2	MAGOHB MAGOH2	mRNA export from nucleus [GO:0006406]; mRNA splicing, via spliceosome [GO:0000398]; nuclear-transcribed mRNA catabolic process, nonsense-mediated decay [GO:0000184]; regulation of mRNA processing [GO:0050684]; regulation of nuclear-transcribed mRNA catabolic process, nonsense-mediated decay [GO:2000622]; RNA splicing [GO:0008380]	catalytic step 2 spliceosome [GO:0071013]; cytosol [GO:0005829]; exon-exon junction complex [GO:0035145]; exon-exon junction subcomplex mago-y14 [GO:1990501]; neuronal cell body [GO:0043025]; nucleoplasm [GO:0005654]; nucleus [GO:0005634]; U2-type catalytic step 1 spliceosome [GO:0071006]; U2-type precatalytic spliceosome [GO:0071005]	RNA binding [GO:0003723]
P08582	P08582	TRFM_HUMAN	Melanotransferrin (Melanoma-associated antigen p97) (CD antigen CD228)	MELTF MAP97 MFI2	iron ion transport [GO:0006826]; negative regulation of substrate adhesion-dependent cell spreading [GO:1900025]; positive regulation of extracellular matrix disassembly [GO:0090091]; positive regulation of plasminogen activation [GO:0010756]	cell surface [GO:0009986]; early endosome [GO:0005769]; endoplasmic reticulum lumen [GO:0005788]; extracellular exosome [GO:0070062]; extracellular region [GO:0005576]; extracellular space [GO:0005615]; plasma membrane [GO:0005886]; recycling endosome [GO:0055037]; side of membrane [GO:0098552]	iron ion binding [GO:0005506]
Q8IVT2	Q8IVT2	MISP_HUMAN	Mitotic interactor and substrate of PLK1 (Mitotic spindle positioning protein)	MISP C19orf21	cell division [GO:0051301]; cell migration [GO:0016477]; establishment of centrosome localization [GO:0051660]; establishment of mitotic spindle orientation [GO:0000132]; mitotic spindle assembly [GO:0090307]; organelle localization [GO:0051640]; regulation of protein localization to cell cortex [GO:1904776]	actin filament [GO:0005884]; cell cortex [GO:0005938]; focal adhesion [GO:0005925]; intracellular membrane-bounded organelle [GO:0043231]; plasma membrane [GO:0005886]; spindle pole centrosome [GO:0031616]	actin filament binding [GO:0051015]	PTM: Phosphorylated by CDK1 and PLK1. CDK1 is the priming kinase for PLK1 phosphorylation. Phosphorylation by PLK1 is required for proper spindle orientation at metaphase. {ECO:0000269|PubMed:23509069, ECO:0000269|PubMed:23574715}.
Q99549	Q99549	MPP8_HUMAN	M-phase phosphoprotein 8 (Two hybrid-associated protein 3 with RanBPM) (Twa3)	MPHOSPH8 MPP8	negative regulation of gene expression via chromosomal CpG dinucleotide methylation [GO:0044027]; negative regulation of gene expression, epigenetic [GO:0045814]; negative regulation of single stranded viral RNA replication via double stranded DNA intermediate [GO:0045869]; positive regulation of DNA methylation-dependent heterochromatin formation [GO:0090309]; regulation of DNA methylation [GO:0…	cilium [GO:0005929]; cytoplasm [GO:0005737]; cytosol [GO:0005829]; heterochromatin [GO:0000792]; nucleolus [GO:0005730]; nucleoplasm [GO:0005654]; nucleosome [GO:0000786]; nucleus [GO:0005634]; plasma membrane [GO:0005886]	chromatin binding [GO:0003682]; histone reader activity [GO:0140566]; methylated histone binding [GO:0035064]	PTM: Phosphorylated in M (mitotic) phase. Phosphorylation by CDK1 promotes dissociation from chromatin. {ECO:0000269|PubMed:23416073, ECO:0000269|PubMed:8885239}.
A0A8V8TKR9	A0A8V8TKR9	A0A8V8TKR9_HUMAN	Moesin (Membrane-organizing extension spike protein)	MSN hCG_18939	positive regulation of early endosome to late endosome transport [GO:2000643]; positive regulation of protein localization to early endosome [GO:1902966]; regulation of cell shape [GO:0008360]; regulation of organelle assembly [GO:1902115]	adherens junction [GO:0005912]; apical part of cell [GO:0045177]; cytoplasm [GO:0005737]; cytoskeleton [GO:0005856]; filopodium [GO:0030175]; microvillus [GO:0005902]; plasma membrane [GO:0005886]	actin binding [GO:0003779]; cell adhesion molecule binding [GO:0050839]
O75431	O75431	MTX2_HUMAN	Metaxin-2 (Mitochondrial outer membrane import complex protein 2)	MTX2	inner mitochondrial membrane organization [GO:0007007]; mitochondrial transport [GO:0006839]; mitochondrion organization [GO:0007005]; protein insertion into mitochondrial outer membrane [GO:0045040]	cytoplasm [GO:0005737]; MIB complex [GO:0140275]; mitochondrial outer membrane [GO:0005741]; mitochondrion [GO:0005739]; nucleolus [GO:0005730]; SAM complex [GO:0001401]
Q14764	Q14764	MVP_HUMAN	Major vault protein (MVP) (Lung resistance-related protein)	MVP LRP	cell population proliferation [GO:0008283]; ERBB signaling pathway [GO:0038127]; mRNA transport [GO:0051028]; negative regulation of epidermal growth factor receptor signaling pathway [GO:0042059]; negative regulation of protein autophosphorylation [GO:0031953]; negative regulation of protein tyrosine kinase activity [GO:0061099]; protein activation cascade [GO:0072376]; protein transport [GO:001…	cytoplasm [GO:0005737]; cytoskeleton [GO:0005856]; cytosol [GO:0005829]; extracellular exosome [GO:0070062]; extracellular region [GO:0005576]; ficolin-1-rich granule lumen [GO:1904813]; membrane [GO:0016020]; nuclear pore [GO:0005643]; nucleus [GO:0005634]; perinuclear region of cytoplasm [GO:0048471]; ribonucleoprotein complex [GO:1990904]; secretory granule lumen [GO:0034774]	identical protein binding [GO:0042802]; protein kinase binding [GO:0019901]; protein phosphatase binding [GO:0019903]	PTM: Phosphorylated on Tyr residues after EGF stimulation. {ECO:0000269|PubMed:15133037}.; PTM: Dephosphorylated by PTPN11.
Q9BQG0	Q9BQG0	MBB1A_HUMAN	Myb-binding protein 1A	MYBBP1A P160	cellular response to glucose starvation [GO:0042149]; chromatin remodeling [GO:0006338]; circadian regulation of gene expression [GO:0032922]; intrinsic apoptotic signaling pathway by p53 class mediator [GO:0072332]; negative regulation of DNA-templated transcription [GO:0045892]; osteoblast differentiation [GO:0001649]; positive regulation of anoikis [GO:2000210]; positive regulation of transcri…	B-WICH complex [GO:0110016]; cytoplasm [GO:0005737]; intracellular membrane-bounded organelle [GO:0043231]; membrane [GO:0016020]; NLS-dependent protein nuclear import complex [GO:0042564]; nucleolus [GO:0005730]; nucleoplasm [GO:0005654]; nucleus [GO:0005634]	E-box binding [GO:0070888]; rDNA binding [GO:0000182]; RNA binding [GO:0003723]; sequence-specific DNA binding [GO:0043565]; transcription corepressor activity [GO:0003714]	PTM: Citrullinated by PADI4. {ECO:0000250|UniProtKB:Q7TPV4}.
P35580	P35580	MYH10_HUMAN	Myosin-10 (Cellular myosin heavy chain, type B) (Myosin heavy chain 10) (Myosin heavy chain, non-muscle IIb) (Non-muscle myosin heavy chain B) (NMMHC-B) (Non-muscle myosin heavy chain IIb) (NMMHC II-b) (NMMHC-IIB)	MYH10	actin filament-based movement [GO:0030048]; actomyosin structure organization [GO:0031032]; cell adhesion [GO:0007155]; mitotic cytokinesis [GO:0000281]; positive regulation of protein secretion [GO:0050714]; regulation of cell shape [GO:0008360]	actomyosin [GO:0042641]; cell cortex [GO:0005938]; cleavage furrow [GO:0032154]; cytoplasm [GO:0005737]; cytosol [GO:0005829]; extracellular exosome [GO:0070062]; lamellipodium [GO:0030027]; midbody [GO:0030496]; myosin complex [GO:0016459]; myosin filament [GO:0032982]; myosin II complex [GO:0016460]; myosin II filament [GO:0097513]; nucleus [GO:0005634]; stress fiber [GO:0001725]	actin binding [GO:0003779]; actin filament binding [GO:0051015]; ADP binding [GO:0043531]; ATP binding [GO:0005524]; calmodulin binding [GO:0005516]; microfilament motor activity [GO:0000146]; mRNA 5'-UTR binding [GO:0048027]; RNA stem-loop binding [GO:0035613]	PTM: Phosphorylated by ABL2. {ECO:0000250}.
J3QRS3	J3QRS3	J3QRS3_HUMAN	Myosin light chain 12A (Myosin regulatory light chain MRCL3, isoform CRA_b)	MYL12A MRCL3 hCG_2045956	platelet aggregation [GO:0070527]	cytoplasm [GO:0005737]; myosin complex [GO:0016459]	calcium ion binding [GO:0005509]
Q9NZM1	Q9NZM1	MYOF_HUMAN	Myoferlin (Fer-1-like protein 3)	MYOF FER1L3 KIAA1207	blood circulation [GO:0008015]; muscle contraction [GO:0006936]; plasma membrane repair [GO:0001778]; regulation of neurotransmitter secretion [GO:0046928]	caveola [GO:0005901]; centriolar satellite [GO:0034451]; cytoplasmic vesicle [GO:0031410]; extracellular exosome [GO:0070062]; intracellular membrane-bounded organelle [GO:0043231]; nuclear envelope [GO:0005635]; nuclear membrane [GO:0031965]; plasma membrane [GO:0005886]; synaptic vesicle membrane [GO:0030672]	calcium ion binding [GO:0005509]; phospholipid binding [GO:0005543]
A0A7P0T9I9	A0A7P0T9I9	A0A7P0T9I9_HUMAN	Nicotinamide phosphoribosyltransferase (NAmPRTase) (EC 2.4.2.12)	NAMPT	circadian regulation of gene expression [GO:0032922]; NAD biosynthetic process [GO:0009435]	cell junction [GO:0030054]; cytoplasm [GO:0005737]; extracellular space [GO:0005615]; nuclear speck [GO:0016607]	cytokine activity [GO:0005125]; nicotinamide phosphoribosyltransferase activity [GO:0047280]
F5H4R6	F5H4R6	F5H4R6_HUMAN	Nucleosome assembly protein 1 like 1	NAP1L1	nucleosome assembly [GO:0006334]	chromatin [GO:0000785]; nucleus [GO:0005634]	chromatin binding [GO:0003682]; histone binding [GO:0042393]
Q99519	Q99519	NEUR1_HUMAN	Sialidase-1 (EC 3.2.1.18) (Acetylneuraminyl hydrolase) (G9 sialidase) (Lysosomal sialidase) (N-acetyl-alpha-neuraminidase 1)	NEU1 NANH	ganglioside catabolic process [GO:0006689]; oligosaccharide catabolic process [GO:0009313]	cell junction [GO:0030054]; cytoplasm [GO:0005737]; extracellular exosome [GO:0070062]; extracellular region [GO:0005576]; intracellular membrane-bounded organelle [GO:0043231]; lysosomal lumen [GO:0043202]; lysosomal membrane [GO:0005765]; lysosome [GO:0005764]; membrane [GO:0016020]; plasma membrane [GO:0005886]; specific granule lumen [GO:0035580]	alpha-sialidase activity [GO:0016997]; exo-alpha-(2->3)-sialidase activity [GO:0052794]; exo-alpha-(2->6)-sialidase activity [GO:0052795]; exo-alpha-(2->8)-sialidase activity [GO:0052796]; exo-alpha-sialidase activity [GO:0004308]	PTM: N-glycosylated. {ECO:0000269|PubMed:19159218, ECO:0000269|PubMed:8985184, ECO:0000269|PubMed:9480870}.; PTM: Phosphorylation of tyrosine within the internalization signal results in inhibition of sialidase internalization and blockage on the plasma membrane.
Q9NX24	Q9NX24	NHP2_HUMAN	H/ACA ribonucleoprotein complex subunit 2 (Nucleolar protein family A member 2) (snoRNP protein NHP2)	NHP2 NOLA2 HSPC286	maturation of LSU-rRNA [GO:0000470]; positive regulation of telomerase RNA localization to Cajal body [GO:1904874]; rRNA pseudouridine synthesis [GO:0031118]; snRNA pseudouridine synthesis [GO:0031120]; telomere maintenance via telomerase [GO:0007004]	box H/ACA scaRNP complex [GO:0072589]; box H/ACA snoRNP complex [GO:0031429]; box H/ACA telomerase RNP complex [GO:0090661]; chromosome, telomeric region [GO:0000781]; cytosolic large ribosomal subunit [GO:0022625]; nucleoplasm [GO:0005654]; sno(s)RNA-containing ribonucleoprotein complex [GO:0005732]; telomerase holoenzyme complex [GO:0005697]	box H/ACA snoRNA binding [GO:0034513]; RNA binding [GO:0003723]; telomerase RNA binding [GO:0070034]
Q9Y221	Q9Y221	NIP7_HUMAN	60S ribosome subunit biogenesis protein NIP7 homolog (KD93) (Nucleolar pre-rRNA processing protein NIP7)	NIP7 CGI-37 HSPC031 HSPC180 OK/SW-cl.76 OK/SW-cl.78	ribosomal large subunit biogenesis [GO:0042273]; ribosome assembly [GO:0042255]	cytosol [GO:0005829]; nucleolus [GO:0005730]; nucleoplasm [GO:0005654]; preribosome, large subunit precursor [GO:0030687]	RNA binding [GO:0003723]
Q76FK4	Q76FK4	NOL8_HUMAN	Nucleolar protein 8 (Nucleolar protein Nop132)	NOL8 C9orf34 NOP132	protein localization to nucleolus [GO:1902570]; rRNA processing [GO:0006364]	chromosome [GO:0005694]; nucleolus [GO:0005730]	RNA binding [GO:0003723]	PTM: Phosphorylated. {ECO:0000269|PubMed:15132771}.
P78316	P78316	NOP14_HUMAN	Nucleolar protein 14 (Nucleolar complex protein 14)	NOP14 C4orf9 NOL14 RES4-25	endonucleolytic cleavage in 5'-ETS of tricistronic rRNA transcript (SSU-rRNA, 5.8S rRNA, LSU-rRNA) [GO:0000480]; endonucleolytic cleavage in ITS1 to separate SSU-rRNA from 5.8S rRNA and LSU-rRNA from tricistronic rRNA transcript (SSU-rRNA, 5.8S rRNA, LSU-rRNA) [GO:0000447]; endonucleolytic cleavage to generate mature 5'-end of SSU-rRNA from (SSU-rRNA, 5.8S rRNA, LSU-rRNA) [GO:0000472]; maturation…	90S preribosome [GO:0030686]; membrane [GO:0016020]; Noc4p-Nop14p complex [GO:0030692]; nucleolus [GO:0005730]; nucleoplasm [GO:0005654]; small-subunit processome [GO:0032040]	enzyme binding [GO:0019899]; RNA binding [GO:0003723]; snoRNA binding [GO:0030515]
B4DLR8	B4DLR8	B4DLR8_HUMAN	NAD(P)H dehydrogenase [quinone] 1 (EC 1.6.5.2) (Azoreductase) (DT-diaphorase) (Menadione reductase) (NAD(P)H:quinone oxidoreductase 1) (Phylloquinone reductase) (Quinone reductase 1)	NQO1		cytosol [GO:0005829]	NAD(P)H dehydrogenase (quinone) activity [GO:0003955]
P21589	P21589	5NTD_HUMAN	5'-nucleotidase (5'-NT) (EC 3.1.3.35) (EC 3.1.3.5) (EC 3.1.3.89) (EC 3.1.3.91) (EC 3.1.3.99) (5'-deoxynucleotidase) (Ecto-5'-nucleotidase) (IMP-specific 5'-nucleotidase) (Thymidylate 5'-phosphatase) (CD antigen CD73)	NT5E NT5 NTE	adenosine biosynthetic process [GO:0046086]; ADP catabolic process [GO:0046032]; AMP catabolic process [GO:0006196]; ATP metabolic process [GO:0046034]; calcium ion homeostasis [GO:0055074]; DNA metabolic process [GO:0006259]; inhibition of non-skeletal tissue mineralization [GO:0140928]; leukocyte cell-cell adhesion [GO:0007159]; negative regulation of inflammatory response [GO:0050728]; respons…	cell surface [GO:0009986]; cytosol [GO:0005829]; external side of plasma membrane [GO:0009897]; extracellular exosome [GO:0070062]; membrane [GO:0016020]; nucleoplasm [GO:0005654]; plasma membrane [GO:0005886]	5'-deoxynucleotidase activity [GO:0002953]; 5'-nucleotidase activity [GO:0008253]; GMP 5'-nucleotidase activity [GO:0050484]; identical protein binding [GO:0042802]; IMP 5'-nucleotidase activity [GO:0050483]; nucleotide binding [GO:0000166]; thymidylate 5'-phosphatase activity [GO:0050340]; XMP 5'-nucleosidase activity [GO:0106411]; zinc ion binding [GO:0008270]
O43809	O43809	CPSF5_HUMAN	Cleavage and polyadenylation specificity factor subunit 5 (Cleavage and polyadenylation specificity factor 25 kDa subunit) (CPSF 25 kDa subunit) (Cleavage factor Im complex 25 kDa subunit) (CFIm25) (Nucleoside diphosphate-linked moiety X motif 21) (Nudix motif 21) (Nudix hydrolase 21) (Pre-mRNA cleavage factor Im 68 kDa subunit)	NUDT21 CFIM25 CPSF25 CPSF5	cell differentiation [GO:0030154]; messenger ribonucleoprotein complex assembly [GO:1990120]; mRNA 3'-end processing [GO:0031124]; mRNA alternative polyadenylation [GO:0110104]; mRNA polyadenylation [GO:0006378]; mRNA processing [GO:0006397]; positive regulation of pro-B cell differentiation [GO:2000975]; positive regulation of stem cell differentiation [GO:2000738]; post-transcriptional regulati…	centriolar satellite [GO:0034451]; centrosome [GO:0005813]; cytoplasm [GO:0005737]; mRNA cleavage and polyadenylation specificity factor complex [GO:0005847]; mRNA cleavage factor complex [GO:0005849]; nuclear body [GO:0016604]; nucleoplasm [GO:0005654]; nucleus [GO:0005634]; paraspeckles [GO:0042382]	chromatin binding [GO:0003682]; histone deacetylase binding [GO:0042826]; identical protein binding [GO:0042802]; mRNA 3'-UTR AU-rich region binding [GO:0035925]; mRNA binding [GO:0003729]; protein homodimerization activity [GO:0042803]; RNA binding [GO:0003723]	PTM: Acetylated mainly by p300/CBP, recruited to the complex by CPSF6. Acetylation decreases interaction with PAPAO. Deacetylated by the class I/II HDACs, HDAC1, HDAC3 and HDAC10, and by the class III HDACs, SIRT1 and SIRT2. {ECO:0000269|PubMed:17172643}.
Q14980	Q14980	NUMA1_HUMAN	Nuclear mitotic apparatus protein 1 (Nuclear matrix protein-22) (NMP-22) (Nuclear mitotic apparatus protein) (NuMA protein) (SP-H antigen)	NUMA1 NMP22 NUMA	anastral spindle assembly [GO:0055048]; astral microtubule organization [GO:0030953]; cell division [GO:0051301]; establishment of mitotic spindle orientation [GO:0000132]; meiotic cell cycle [GO:0051321]; microtubule bundle formation [GO:0001578]; nucleus organization [GO:0006997]; positive regulation of BMP signaling pathway [GO:0030513]; positive regulation of chromosome segregation [GO:005198…	cell cortex [GO:0005938]; cell cortex region [GO:0099738]; centrosome [GO:0005813]; chromosome [GO:0005694]; cortical microtubule [GO:0055028]; cytoplasmic microtubule bundle [GO:1905720]; cytosol [GO:0005829]; dendrite [GO:0030425]; extracellular exosome [GO:0070062]; lateral cell cortex [GO:0097575]; lateral plasma membrane [GO:0016328]; microtubule bundle [GO:0097427]; microtubule minus-end [G…	disordered domain specific binding [GO:0097718]; dynein complex binding [GO:0070840]; microtubule binding [GO:0008017]; microtubule minus-end binding [GO:0051011]; microtubule plus-end binding [GO:0051010]; phosphatidylinositol binding [GO:0035091]; protein domain specific binding [GO:0019904]; protein-containing complex binding [GO:0044877]; structural molecule activity [GO:0005198]; tubulin bin…	PTM: Phosphorylation and dephosphorylation on Thr-2055 regulates the extent of cortical NUMA1 and the dynein-dynactin complex localization during mitotic metaphase and anaphase (PubMed:23921553). In metaphase, phosphorylation on Thr-2055 occurs in a kinase CDK1-dependent manner; this phosphorylation maintains low levels of cortical dynein-dynactin complex at metaphase, and hence proper spindle po…
O75694	O75694	NU155_HUMAN	Nuclear pore complex protein Nup155 (155 kDa nucleoporin) (Nucleoporin Nup155)	NUP155 KIAA0791	atrial cardiac muscle cell action potential [GO:0086014]; miRNA processing [GO:0035196]; mRNA export from nucleus [GO:0006406]; nuclear envelope organization [GO:0006998]; nucleocytoplasmic transport [GO:0006913]; protein import into nucleus [GO:0006606]; protein localization to nuclear inner membrane [GO:0036228]; RNA export from nucleus [GO:0006405]; transcription-dependent tethering of RNA pol…	cytosol [GO:0005829]; membrane [GO:0016020]; nuclear envelope [GO:0005635]; nuclear membrane [GO:0031965]; nuclear pore [GO:0005643]; nuclear pore inner ring [GO:0044611]	structural constituent of nuclear pore [GO:0017056]	PTM: Phosphorylated. Phosphorylation and dephosphorylation may be important for the function of NUP155 and may play a role in the reversible disassembly of the nuclear pore complex during mitosis (By similarity). {ECO:0000250}.; PTM: Disulfide-linked to NUP62. The inner channel of the NPC has a different redox environment from the cytoplasm and allows the formation of interchain disulfide bonds b…
A0A7P0TA97	A0A7P0TA97	A0A7P0TA97_HUMAN	Protein disulfide-isomerase (EC 5.3.4.1)	P4HB	protein folding [GO:0006457]; response to endoplasmic reticulum stress [GO:0034976]	endoplasmic reticulum lumen [GO:0005788]; external side of plasma membrane [GO:0009897]; melanosome [GO:0042470]	protein disulfide isomerase activity [GO:0003756]
Q8WX93	Q8WX93	PALLD_HUMAN	Palladin (SIH002) (Sarcoma antigen NY-SAR-77)	PALLD KIAA0992 CGI-151	actin cytoskeleton organization [GO:0030036]; axon guidance [GO:0007411]; cell migration [GO:0016477]; cytoskeleton organization [GO:0007010]; dendrite self-avoidance [GO:0070593]; epithelial cell morphogenesis [GO:0003382]; homophilic cell adhesion via plasma membrane adhesion molecules [GO:0007156]; keratinocyte development [GO:0003334]; synapse organization [GO:0050808]	actin cytoskeleton [GO:0015629]; actin filament [GO:0005884]; axon [GO:0030424]; cytosol [GO:0005829]; excitatory synapse [GO:0060076]; focal adhesion [GO:0005925]; growth cone [GO:0030426]; lamellipodium [GO:0030027]; mitochondrion [GO:0005739]; neuronal cell body [GO:0043025]; nucleus [GO:0005634]; plasma membrane [GO:0005886]; podosome [GO:0002102]; ruffle [GO:0001726]; stress fiber [GO:000172…	actin binding [GO:0003779]; axon guidance receptor activity [GO:0008046]; cell-cell adhesion mediator activity [GO:0098632]; muscle alpha-actinin binding [GO:0051371]	PTM: Phosphorylated predominantly on serines and, to a lesser extent, on tyrosines (By similarity). Phosphorylation at Ser-1118 by PKB/AKT1 modulates cytoskeletal organization and cell motility. {ECO:0000250, ECO:0000269|PubMed:17537434, ECO:0000269|PubMed:20471940}.
A0A494C0W0	A0A494C0W0	A0A494C0W0_HUMAN	Poly(A)-specific ribonuclease PARN (EC 3.1.13.4) (Polyadenylate-specific ribonuclease)	PARN	nuclear-transcribed mRNA poly(A) tail shortening [GO:0000289]	cytoplasm [GO:0005737]; nuclear speck [GO:0016607]	metal ion binding [GO:0046872]; poly(A)-specific ribonuclease activity [GO:0004535]; RNA binding [GO:0003723]
Q8WUM4	Q8WUM4	PDC6I_HUMAN	Programmed cell death 6-interacting protein (PDCD6-interacting protein) (ALG-2-interacting protein 1) (ALG-2-interacting protein X) (Hp95)	PDCD6IP AIP1 ALIX KIAA1375	actomyosin contractile ring assembly [GO:0000915]; apoptotic process [GO:0006915]; bicellular tight junction assembly [GO:0070830]; extracellular exosome biogenesis [GO:0097734]; macroautophagy [GO:0016236]; maintenance of epithelial cell apical/basal polarity [GO:0045199]; midbody abscission [GO:0061952]; mitotic cytokinesis [GO:0000281]; multivesicular body assembly [GO:0036258]; multivesicular…	actomyosin [GO:0042641]; bicellular tight junction [GO:0005923]; centrosome [GO:0005813]; cytosol [GO:0005829]; endoplasmic reticulum exit site [GO:0070971]; endosome [GO:0005768]; extracellular exosome [GO:0070062]; extracellular vesicle [GO:1903561]; Flemming body [GO:0090543]; focal adhesion [GO:0005925]; immunological synapse [GO:0001772]; melanosome [GO:0042470]; membrane [GO:0016020]	calcium-dependent protein binding [GO:0048306]; protein homodimerization activity [GO:0042803]; proteinase activated receptor binding [GO:0031871]	PTM: May be phosphorylated on tyrosine residues by activated PDGFRB. {ECO:0000269|PubMed:20494825}.
F8W1R7	F8W1R7	F8W1R7_HUMAN	Myosin light chain 6	MYL6	muscle contraction [GO:0006936]	myosin II complex [GO:0016460]	calcium ion binding [GO:0005509]; structural constituent of muscle [GO:0008307]
A0A499FI48	A0A499FI48	A0A499FI48_HUMAN	Protein disulfide-isomerase (EC 5.3.4.1)	PDIA4	protein folding [GO:0006457]; response to endoplasmic reticulum stress [GO:0034976]	cell surface [GO:0009986]; endoplasmic reticulum lumen [GO:0005788]; melanosome [GO:0042470]	protein disulfide isomerase activity [GO:0003756]
O00151	O00151	PDLI1_HUMAN	PDZ and LIM domain protein 1 (C-terminal LIM domain protein 1) (Elfin) (LIM domain protein CLP-36)	PDLIM1 CLIM1 CLP36	actin cytoskeleton organization [GO:0030036]; establishment or maintenance of actin cytoskeleton polarity [GO:0030950]; fibroblast migration [GO:0010761]; heart development [GO:0007507]; maintenance of cell polarity [GO:0030011]; muscle structure development [GO:0061061]; regulation of transcription by RNA polymerase II [GO:0006357]; response to hypoxia [GO:0001666]; response to oxidative stress …	adherens junction [GO:0005912]; cytoplasm [GO:0005737]; cytoskeleton [GO:0005856]; filamentous actin [GO:0031941]; focal adhesion [GO:0005925]; stress fiber [GO:0001725]; transcription regulator complex [GO:0005667]; Z disc [GO:0030018]	actin binding [GO:0003779]; cadherin binding involved in cell-cell adhesion [GO:0098641]; metal ion binding [GO:0046872]; muscle alpha-actinin binding [GO:0051371]; transcription coactivator activity [GO:0003713]
Q9NR12	Q9NR12	PDLI7_HUMAN	PDZ and LIM domain protein 7 (LIM mineralization protein) (LMP) (Protein enigma)	PDLIM7 ENIGMA	actin cytoskeleton organization [GO:0030036]; cell differentiation [GO:0030154]; heart development [GO:0007507]; muscle structure development [GO:0061061]; ossification [GO:0001503]; receptor-mediated endocytosis [GO:0006898]	actin cytoskeleton [GO:0015629]; adherens junction [GO:0005912]; cytosol [GO:0005829]; filamentous actin [GO:0031941]; focal adhesion [GO:0005925]; nucleoplasm [GO:0005654]; ruffle [GO:0001726]; stress fiber [GO:0001725]; Z disc [GO:0030018]	actin binding [GO:0003779]; metal ion binding [GO:0046872]; muscle alpha-actinin binding [GO:0051371]
A0A8V8TMY4	A0A8V8TMY4	A0A8V8TMY4_HUMAN	ATP-dependent 6-phosphofructokinase (ATP-PFK) (Phosphofructokinase) (EC 2.7.1.11) (Phosphohexokinase)	PFKP	canonical glycolysis [GO:0061621]; fructose 1,6-bisphosphate metabolic process [GO:0030388]; fructose 6-phosphate metabolic process [GO:0006002]	6-phosphofructokinase complex [GO:0005945]; membrane [GO:0016020]	6-phosphofructokinase activity [GO:0003872]; AMP binding [GO:0016208]; ATP binding [GO:0005524]; fructose-6-phosphate binding [GO:0070095]; identical protein binding [GO:0042802]; metal ion binding [GO:0046872]; monosaccharide binding [GO:0048029]
P07737	P07737	PROF1_HUMAN	Profilin-1 (Epididymis tissue protein Li 184a) (Profilin I)	PFN1	actin cytoskeleton organization [GO:0030036]; modification of postsynaptic actin cytoskeleton [GO:0098885]; modulation of chemical synaptic transmission [GO:0050804]; negative regulation of actin filament bundle assembly [GO:0032232]; negative regulation of actin filament polymerization [GO:0030837]; negative regulation of stress fiber assembly [GO:0051497]; neural tube closure [GO:0001843]; posi…	blood microparticle [GO:0072562]; cell cortex [GO:0005938]; cytoplasm [GO:0005737]; cytoskeleton [GO:0005856]; cytosol [GO:0005829]; extracellular exosome [GO:0070062]; focal adhesion [GO:0005925]; glutamatergic synapse [GO:0098978]; membrane [GO:0016020]; nucleus [GO:0005634]	actin binding [GO:0003779]; actin monomer binding [GO:0003785]; adenyl-nucleotide exchange factor activity [GO:0000774]; cadherin binding [GO:0045296]; phosphatidylinositol-4,5-bisphosphate binding [GO:0005546]; phosphotyrosine residue binding [GO:0001784]; proline-rich region binding [GO:0070064]; RNA binding [GO:0003723]; small GTPase binding [GO:0031267]	PTM: Phosphorylation at Ser-138 reduces its affinity for G-actin and blocks its interaction with HTT, reducing its ability to inhibit androgen receptor (AR) and HTT aggregation. {ECO:0000269|PubMed:18573880}.
P52209	P52209	6PGD_HUMAN	6-phosphogluconate dehydrogenase, decarboxylating (EC 1.1.1.44)	PGD PGDH	D-gluconate catabolic process [GO:0046177]; pentose biosynthetic process [GO:0019322]; pentose-phosphate shunt [GO:0006098]; pentose-phosphate shunt, oxidative branch [GO:0009051]	cytosol [GO:0005829]; extracellular exosome [GO:0070062]; nucleus [GO:0005634]	NADP binding [GO:0050661]; phosphogluconate dehydrogenase (decarboxylating) activity [GO:0004616]
C9JZ20	C9JZ20	C9JZ20_HUMAN	Prohibitin	PHB1	mitochondrion organization [GO:0007005]	mitochondrial inner membrane [GO:0005743]; mitochondrion [GO:0005739]; plasma membrane [GO:0005886]
Q99959	Q99959	PKP2_HUMAN	Plakophilin-2	PKP2	bundle of His cell-Purkinje myocyte adhesion involved in cell communication [GO:0086073]; cardiac muscle cell action potential involved in contraction [GO:0086002]; cell communication by electrical coupling involved in cardiac conduction [GO:0086064]; cell-cell adhesion [GO:0098609]; cell-cell signaling involved in cardiac conduction [GO:0086019]; desmosome assembly [GO:0002159]; desmosome organi…	adherens junction [GO:0005912]; cell junction [GO:0030054]; cell tip [GO:0051286]; cell-cell junction [GO:0005911]; cornified envelope [GO:0001533]; cytoplasm [GO:0005737]; desmosome [GO:0030057]; intercalated disc [GO:0014704]; intermediate filament [GO:0005882]; membrane [GO:0016020]; nucleoplasm [GO:0005654]; nucleus [GO:0005634]; plasma membrane [GO:0005886]	alpha-catenin binding [GO:0045294]; cadherin binding [GO:0045296]; cell adhesive protein binding involved in bundle of His cell-Purkinje myocyte communication [GO:0086083]; intermediate filament binding [GO:0019215]; molecular adaptor activity [GO:0060090]; protein kinase C binding [GO:0005080]; sodium channel regulator activity [GO:0017080]; transmembrane transporter binding [GO:0044325]
Q9Y446	Q9Y446	PKP3_HUMAN	Plakophilin-3	PKP3	cell-cell adhesion [GO:0098609]; desmosome assembly [GO:0002159]; negative regulation of mRNA catabolic process [GO:1902373]; protein localization to plasma membrane [GO:0072659]	adherens junction [GO:0005912]; cell junction [GO:0030054]; cell-cell junction [GO:0005911]; cornified envelope [GO:0001533]; cytoplasm [GO:0005737]; desmosome [GO:0030057]; nucleoplasm [GO:0005654]; nucleus [GO:0005634]; plasma membrane [GO:0005886]	alpha-catenin binding [GO:0045294]; cadherin binding [GO:0045296]; cadherin binding involved in cell-cell adhesion [GO:0098641]; cell adhesion molecule binding [GO:0050839]; enzyme binding [GO:0019899]
Q15149	Q15149	PLEC_HUMAN	Plectin (PCN) (PLTN) (Hemidesmosomal protein 1) (HD1) (Plectin-1)	PLEC PLEC1	actomyosin contractile ring assembly actin filament organization [GO:2000689]; adherens junction organization [GO:0034332]; cardiac muscle cell development [GO:0055013]; cell morphogenesis [GO:0000902]; cellular response to extracellular stimulus [GO:0031668]; cellular response to fluid shear stress [GO:0071498]; cellular response to hydrostatic pressure [GO:0071464]; cellular response to mechani…	axon [GO:0030424]; brush border [GO:0005903]; costamere [GO:0043034]; cytoplasm [GO:0005737]; cytosol [GO:0005829]; dendrite [GO:0030425]; extracellular exosome [GO:0070062]; focal adhesion [GO:0005925]; hemidesmosome [GO:0030056]; intermediate filament [GO:0005882]; intermediate filament cytoskeleton [GO:0045111]; mitochondrial outer membrane [GO:0005741]; myelin sheath [GO:0043209]; perinuclear…	actin filament binding [GO:0051015]; ankyrin binding [GO:0030506]; cadherin binding [GO:0045296]; dystroglycan binding [GO:0002162]; protein self-association [GO:0043621]; RNA binding [GO:0003723]; structural constituent of cytoskeleton [GO:0005200]; structural constituent of muscle [GO:0008307]	PTM: Phosphorylated by CDK1; regulates dissociation from intermediate filaments during mitosis. {ECO:0000250}.
A0A9L9PXC2	A0A9L9PXC2	A0A9L9PXC2_HUMAN	procollagen-lysine 5-dioxygenase (EC 1.14.11.4)	PLOD2		endoplasmic reticulum membrane [GO:0005789]	iron ion binding [GO:0005506]; L-ascorbic acid binding [GO:0031418]; procollagen-lysine 5-dioxygenase activity [GO:0008475]
O60568	O60568	PLOD3_HUMAN	Multifunctional procollagen lysine hydroxylase and glycosyltransferase LH3 [Includes: Procollagen-lysine,2-oxoglutarate 5-dioxygenase 3 (EC 1.14.11.4) (Lysyl hydroxylase 3) (LH3); Procollagen glycosyltransferase (EC 2.4.1.50) (EC 2.4.1.66) (Galactosylhydroxylysine-glucosyltransferase) (Procollagen galactosyltransferase) (Procollagen glucosyltransferase)]	PLOD3	basement membrane assembly [GO:0070831]; collagen fibril organization [GO:0030199]; collagen metabolic process [GO:0032963]; endothelial cell morphogenesis [GO:0001886]; epidermis morphogenesis [GO:0048730]; hydroxylysine biosynthetic process [GO:0046947]; in utero embryonic development [GO:0001701]; lung morphogenesis [GO:0060425]; neural tube development [GO:0021915]; peptidyl-lysine hydroxylat…	collagen-containing extracellular matrix [GO:0062023]; endoplasmic reticulum [GO:0005783]; endoplasmic reticulum lumen [GO:0005788]; endoplasmic reticulum membrane [GO:0005789]; extracellular exosome [GO:0070062]; extracellular space [GO:0005615]; Golgi apparatus [GO:0005794]; rough endoplasmic reticulum [GO:0005791]; trans-Golgi network [GO:0005802]	iron ion binding [GO:0005506]; L-ascorbic acid binding [GO:0031418]; metal ion binding [GO:0046872]; procollagen galactosyltransferase activity [GO:0050211]; procollagen glucosyltransferase activity [GO:0033823]; procollagen-lysine 5-dioxygenase activity [GO:0008475]; small molecule binding [GO:0036094]
P13797	P13797	PLST_HUMAN	Plastin-3 (T-fimbrin) (T-plastin)	PLS3	actin filament bundle assembly [GO:0051017]; actin filament network formation [GO:0051639]; bone development [GO:0060348]	actin filament [GO:0005884]; actin filament bundle [GO:0032432]; cytoplasm [GO:0005737]; cytosol [GO:0005829]; plasma membrane [GO:0005886]	actin filament binding [GO:0051015]; calcium ion binding [GO:0005509]
P29590	P29590	PML_HUMAN	Protein PML (E3 SUMO-protein ligase PML) (EC 2.3.2.-) (Promyelocytic leukemia protein) (RING finger protein 71) (RING-type E3 SUMO transferase PML) (Tripartite motif-containing protein 19) (TRIM19)	PML MYL PP8675 RNF71 TRIM19	apoptotic process [GO:0006915]; branching involved in mammary gland duct morphogenesis [GO:0060444]; cell fate commitment [GO:0045165]; cellular response to interleukin-4 [GO:0071353]; cellular response to leukemia inhibitory factor [GO:1990830]; cellular senescence [GO:0090398]; chromatin remodeling [GO:0006338]; circadian regulation of gene expression [GO:0032922]; DNA damage response, signal t…	chromosome, telomeric region [GO:0000781]; cytoplasm [GO:0005737]; cytosol [GO:0005829]; early endosome membrane [GO:0031901]; endoplasmic reticulum membrane [GO:0005789]; nuclear matrix [GO:0016363]; nuclear membrane [GO:0031965]; nucleolus [GO:0005730]; nucleoplasm [GO:0005654]; nucleus [GO:0005634]; PML body [GO:0016605]	cobalt ion binding [GO:0050897]; DNA binding [GO:0003677]; identical protein binding [GO:0042802]; molecular adaptor activity [GO:0060090]; protein heterodimerization activity [GO:0046982]; protein homodimerization activity [GO:0042803]; SMAD binding [GO:0046332]; SUMO binding [GO:0032183]; SUMO transferase activity [GO:0019789]; sumo-dependent protein binding [GO:0140037]; transcription coactiva…	PTM: Ubiquitinated; mediated by RNF4, RNF111, UHRF1, UBE3A/E6AP, BCR(KLHL20) E3 ubiquitin ligase complex E3 ligase complex, SIAH1 or SIAH2 and leading to subsequent proteasomal degradation (PubMed:18408734, PubMed:21840486, PubMed:22033920). Ubiquitination by BCR(KLHL20) E3 ubiquitin ligase complex E3 ligase complex requires CDK1/2-mediated phosphorylation at Ser-518 which in turn is recognized b…
Q9H307	Q9H307	PININ_HUMAN	Pinin (140 kDa nuclear and cell adhesion-related phosphoprotein) (Desmosome-associated protein) (Domain-rich serine protein) (DRS protein) (DRSP) (Melanoma metastasis clone A protein) (Nuclear protein SDK3) (SR-like protein)	PNN DRS MEMA	cell adhesion [GO:0007155]; mRNA splicing, via spliceosome [GO:0000398]	catalytic step 2 spliceosome [GO:0071013]; cell-cell junction [GO:0005911]; desmosome [GO:0030057]; intermediate filament [GO:0005882]; membrane [GO:0016020]; nuclear speck [GO:0016607]; nucleoplasm [GO:0005654]; plasma membrane [GO:0005886]	DNA binding [GO:0003677]; RNA binding [GO:0003723]; structural molecule activity [GO:0005198]
Q8WVV4	Q8WVV4	POF1B_HUMAN	Protein POF1B (Premature ovarian failure protein 1B)	POF1B	actin cytoskeleton organization [GO:0030036]; actin filament organization [GO:0007015]; bicellular tight junction assembly [GO:0070830]; epithelial cell morphogenesis [GO:0003382]	actin filament [GO:0005884]; adherens junction [GO:0005912]; bicellular tight junction [GO:0005923]; desmosome [GO:0030057]	actin filament binding [GO:0051015]
A0A0A0MQR7	A0A0A0MQR7	A0A0A0MQR7_HUMAN	DNA-directed RNA polymerase II subunit E (RPB5 homolog)	POLR2E		RNA polymerase I complex [GO:0005736]; RNA polymerase II, core complex [GO:0005665]; RNA polymerase III complex [GO:0005666]	DNA binding [GO:0003677]; RNA polymerase I activity [GO:0001054]; RNA polymerase II activity [GO:0001055]; RNA polymerase III activity [GO:0001056]
Q99575	Q99575	POP1_HUMAN	Ribonucleases P/MRP protein subunit POP1 (hPOP1)	POP1 KIAA0061	tRNA 5'-leader removal [GO:0001682]; tRNA catabolic process [GO:0016078]; tRNA processing [GO:0008033]	extracellular space [GO:0005615]; multimeric ribonuclease P complex [GO:0030681]; nucleolar ribonuclease P complex [GO:0005655]; nucleolus [GO:0005730]; nucleoplasm [GO:0005654]; ribonuclease MRP complex [GO:0000172]	ribonuclease P activity [GO:0004526]; ribonuclease P RNA binding [GO:0033204]; RNA binding [GO:0003723]
P62937	P62937	PPIA_HUMAN	Peptidyl-prolyl cis-trans isomerase A (PPIase A) (EC 5.2.1.8) (Cyclophilin A) (Cyclosporin A-binding protein) (Rotamase A) [Cleaved into: Peptidyl-prolyl cis-trans isomerase A, N-terminally processed]	PPIA CYPA	activation of protein kinase B activity [GO:0032148]; apoptotic process [GO:0006915]; cell adhesion molecule production [GO:0060352]; cellular response to oxidative stress [GO:0034599]; endothelial cell activation [GO:0042118]; leukocyte chemotaxis [GO:0030595]; lipid droplet organization [GO:0034389]; negative regulation of oxidative stress-induced intrinsic apoptotic signaling pathway [GO:19021…	cytoplasm [GO:0005737]; cytosol [GO:0005829]; extracellular exosome [GO:0070062]; extracellular region [GO:0005576]; extracellular space [GO:0005615]; ficolin-1-rich granule lumen [GO:1904813]; focal adhesion [GO:0005925]; membrane [GO:0016020]; nucleus [GO:0005634]; protein-containing complex [GO:0032991]; secretory granule lumen [GO:0034774]; vesicle [GO:0031982]	cyclosporin A binding [GO:0016018]; heparan sulfate binding [GO:1904399]; integrin binding [GO:0005178]; peptidyl-prolyl cis-trans isomerase activity [GO:0003755]; RNA binding [GO:0003723]; unfolded protein binding [GO:0051082]; virion binding [GO:0046790]	PTM: Acetylation at Lys-125 markedly inhibits catalysis of cis to trans isomerization and stabilizes cis rather than trans forms of the HIV-1 capsid. PPIA acetylation also antagonizes the immunosuppressive effects of cyclosporine by inhibiting the sequential steps of cyclosporine binding and calcineurin inhibition (PubMed:20364129, Ref.12). Acetylation at Lys-125 favors its interaction with TARDB…
A0A7P0Z497	A0A7P0Z497	A0A7P0Z497_HUMAN	Peptidyl-prolyl cis-trans isomerase (PPIase) (EC 5.2.1.8)	PPIB	protein folding [GO:0006457]	cytosol [GO:0005829]; endoplasmic reticulum [GO:0005783]; nucleoplasm [GO:0005654]; plasma membrane [GO:0005886]	cyclosporin A binding [GO:0016018]; peptidyl-prolyl cis-trans isomerase activity [GO:0003755]
Q9UNP9	Q9UNP9	PPIE_HUMAN	Peptidyl-prolyl cis-trans isomerase E (PPIase E) (EC 5.2.1.8) (Cyclophilin E) (Cyclophilin-33) (Rotamase E)	PPIE CYP33	mRNA splicing, via spliceosome [GO:0000398]; positive regulation of viral genome replication [GO:0045070]; protein folding [GO:0006457]; protein peptidyl-prolyl isomerization [GO:0000413]; regulation of DNA-templated transcription [GO:0006355]	catalytic step 2 spliceosome [GO:0071013]; cytoplasm [GO:0005737]; cytosol [GO:0005829]; extracellular region [GO:0005576]; ficolin-1-rich granule lumen [GO:1904813]; intracellular membrane-bounded organelle [GO:0043231]; nuclear speck [GO:0016607]; nucleoplasm [GO:0005654]; nucleus [GO:0005634]; plasma membrane [GO:0005886]; secretory granule lumen [GO:0034774]; U2-type catalytic step 2 spliceos…	cyclosporin A binding [GO:0016018]; mRNA binding [GO:0003729]; peptidyl-prolyl cis-trans isomerase activity [GO:0003755]; poly(A) binding [GO:0008143]; RNA binding [GO:0003723]
Q9Y3C6	Q9Y3C6	PPIL1_HUMAN	Peptidyl-prolyl cis-trans isomerase-like 1 (PPIase) (EC 5.2.1.8) (Rotamase PPIL1)	PPIL1 CYPL1 CGI-124 UNQ2425/PRO4984	embryonic brain development [GO:1990403]; mRNA splicing, via spliceosome [GO:0000398]; protein folding [GO:0006457]; protein peptidyl-prolyl isomerization [GO:0000413]	catalytic step 2 spliceosome [GO:0071013]; nucleoplasm [GO:0005654]; nucleus [GO:0005634]; U2-type catalytic step 2 spliceosome [GO:0071007]	cyclosporin A binding [GO:0016018]; disordered domain specific binding [GO:0097718]; peptidyl-prolyl cis-trans isomerase activity [GO:0003755]
Q9ULJ8	Q9ULJ8	NEB1_HUMAN	Neurabin-1 (Neurabin-I) (Neural tissue-specific F-actin-binding protein I) (Protein phosphatase 1 regulatory subunit 9A)	PPP1R9A KIAA1222	actin filament organization [GO:0007015]; calcium-mediated signaling [GO:0019722]; modulation of chemical synaptic transmission [GO:0050804]; neuron projection development [GO:0031175]	actin cytoskeleton [GO:0015629]; cortical actin cytoskeleton [GO:0030864]; cytoplasm [GO:0005737]; dendrite [GO:0030425]; dendritic spine [GO:0043197]; filopodium [GO:0030175]; postsynaptic density [GO:0014069]	actin filament binding [GO:0051015]
Q96SB3	Q96SB3	NEB2_HUMAN	Neurabin-2 (Neurabin-II) (Protein phosphatase 1 regulatory subunit 9B) (Spinophilin)	PPP1R9B PPP1R6	actin filament depolymerization [GO:0030042]; actin filament organization [GO:0007015]; calcium-mediated signaling [GO:0019722]; cell migration [GO:0016477]; cellular response to epidermal growth factor stimulus [GO:0071364]; cellular response to estradiol stimulus [GO:0071392]; cellular response to morphine [GO:0071315]; cellular response to peptide [GO:1901653]; cellular response to xenobiotic …	actin cytoskeleton [GO:0015629]; adherens junction [GO:0005912]; cortical actin cytoskeleton [GO:0030864]; cytoplasm [GO:0005737]; cytoplasmic side of dendritic spine plasma membrane [GO:1990780]; dendrite [GO:0030425]; dendritic spine head [GO:0044327]; dendritic spine neck [GO:0044326]; filopodium [GO:0030175]; growth cone [GO:0030426]; lamellipodium [GO:0030027]; neuronal cell body [GO:0043025…	actin filament binding [GO:0051015]; D2 dopamine receptor binding [GO:0031749]; kinase binding [GO:0019900]; protein kinase activity [GO:0004672]; protein phosphatase 1 binding [GO:0008157]; protein phosphatase inhibitor activity [GO:0004864]; transmembrane transporter binding [GO:0044325]	PTM: Stimulation of D1 (but not D2) dopamine receptors induces Ser-94 phosphorylation. Dephosphorylation of Ser-94 is mediated mainly by PP1 and to a lesser extent by PP2A. Phosphorylation of spinophilin disrupts its association with F-actin, but does not affect its binding to PP1 (By similarity). {ECO:0000250}.
A0A994J3N8	A0A994J3N8	A0A994J3N8_HUMAN	Protein phosphatase 2 scaffold subunit Aalpha	PPP2R1A	chromosome segregation [GO:0007059]	cytoplasm [GO:0005737]; protein phosphatase type 2A complex [GO:0000159]	protein phosphatase regulator activity [GO:0019888]
Q06830	Q06830	PRDX1_HUMAN	Peroxiredoxin-1 (EC 1.11.1.24) (Natural killer cell-enhancing factor A) (NKEF-A) (Proliferation-associated gene protein) (PAG) (Thioredoxin peroxidase 2) (Thioredoxin-dependent peroxide reductase 2) (Thioredoxin-dependent peroxiredoxin 1)	PRDX1 PAGA PAGB TDPX2	canonical NF-kappaB signal transduction [GO:0007249]; cell population proliferation [GO:0008283]; cell redox homeostasis [GO:0045454]; erythrocyte homeostasis [GO:0034101]; fibroblast proliferation [GO:0048144]; hydrogen peroxide catabolic process [GO:0042744]; leukocyte activation [GO:0045321]; natural killer cell activation [GO:0030101]; natural killer cell mediated cytotoxicity [GO:0042267]; r…	cytoplasm [GO:0005737]; cytosol [GO:0005829]; extracellular exosome [GO:0070062]; extracellular space [GO:0005615]; melanosome [GO:0042470]; nucleus [GO:0005634]	cadherin binding [GO:0045296]; identical protein binding [GO:0042802]; peroxidase activity [GO:0004601]; RNA binding [GO:0003723]; thioredoxin peroxidase activity [GO:0008379]	PTM: Phosphorylated on Thr-90 during the M-phase, which leads to a more than 80% decrease in enzymatic activity. {ECO:0000269|PubMed:11986303}.; PTM: The enzyme can be inactivated by further oxidation of the cysteine sulfenic acid (C(P)-SOH) to sulphinic acid (C(P)-SO2H) instead of its condensation to a disulfide bond. It can be reactivated by forming a transient disulfide bond with sulfiredoxin …
P30048	P30048	PRDX3_HUMAN	Thioredoxin-dependent peroxide reductase, mitochondrial (EC 1.11.1.24) (Antioxidant protein 1) (AOP-1) (HBC189) (Peroxiredoxin III) (Prx-III) (Peroxiredoxin-3) (Protein MER5 homolog) (Thioredoxin-dependent peroxiredoxin 3)	PRDX3 AOP1	cell redox homeostasis [GO:0045454]; cellular response to oxidative stress [GO:0034599]; cellular response to reactive oxygen species [GO:0034614]; hydrogen peroxide catabolic process [GO:0042744]; maternal placenta development [GO:0001893]; mitochondrion organization [GO:0007005]; myeloid cell differentiation [GO:0030099]; negative regulation of apoptotic process [GO:0043066]; negative regulatio…	cytoplasm [GO:0005737]; cytosol [GO:0005829]; early endosome [GO:0005769]; intracellular membrane-bounded organelle [GO:0043231]; mitochondrial matrix [GO:0005759]; mitochondrion [GO:0005739]; nucleoplasm [GO:0005654]; plasma membrane [GO:0005886]; protein-containing complex [GO:0032991]	alkyl hydroperoxide reductase activity [GO:0008785]; cysteine-type endopeptidase inhibitor activity involved in apoptotic process [GO:0043027]; identical protein binding [GO:0042802]; protein kinase binding [GO:0019901]; thioredoxin peroxidase activity [GO:0008379]	PTM: Phosphorylated by LRRK2; phosphorylation reduces perodixase activity. {ECO:0000269|PubMed:21850687}.; PTM: The enzyme can be inactivated by further oxidation of the cysteine sulfenic acid (C(P)-SOH) to sulphinic acid (C(P)-SO2H) and sulphonic acid (C(P)-SO3H) instead of its condensation to a disulfide bond. {ECO:0000269|PubMed:12059788}.; PTM: S-palmitoylated. {ECO:0000250|UniProtKB:P20108}.
P78527	P78527	PRKDC_HUMAN	DNA-dependent protein kinase catalytic subunit (DNA-PK catalytic subunit) (DNA-PKcs) (EC 2.7.11.1) (DNPK1) (p460)	PRKDC HYRC HYRC1	activation of innate immune response [GO:0002218]; B cell lineage commitment [GO:0002326]; brain development [GO:0007420]; cellular response to insulin stimulus [GO:0032869]; DNA damage response [GO:0006974]; double-strand break repair [GO:0006302]; double-strand break repair via alternative nonhomologous end joining [GO:0097681]; double-strand break repair via nonhomologous end joining [GO:00063…	chromatin [GO:0000785]; chromosome, telomeric region [GO:0000781]; cytosol [GO:0005829]; DNA-dependent protein kinase complex [GO:0070418]; DNA-dependent protein kinase-DNA ligase 4 complex [GO:0005958]; membrane [GO:0016020]; nonhomologous end joining complex [GO:0070419]; nucleolus [GO:0005730]; nucleoplasm [GO:0005654]; nucleus [GO:0005634]; protein-containing complex [GO:0032991]; protein-DNA…	ATP binding [GO:0005524]; DNA-dependent protein kinase activity [GO:0004677]; double-stranded DNA binding [GO:0003690]; enzyme binding [GO:0019899]; histone H2AXS139 kinase activity [GO:0035979]; protein domain specific binding [GO:0019904]; protein kinase activity [GO:0004672]; protein serine kinase activity [GO:0106310]; protein serine/threonine kinase activity [GO:0004674]; RNA binding [GO:000…	PTM: Autophosphorylated at two clusters, the T2609 cluster and the S2056 cluster (PubMed:33854234). Autophosphorylated on Ser-2056, Thr-2609, Thr-2638 and Thr-2647 (PubMed:12186630, PubMed:12231622, PubMed:14734805, PubMed:33854234). Ser-2056 and Thr-2609 are DNA damage-inducible phosphorylation sites (inducible with ionizing radiation, IR) dephosphorylated by PPP5C (PubMed:12186630, PubMed:12231…
E9PKG1	E9PKG1	E9PKG1_HUMAN	type I protein arginine methyltransferase (EC 2.1.1.319)	PRMT1	methylation [GO:0032259]	cytosol [GO:0005829]; nucleoplasm [GO:0005654]	histone methyltransferase activity [GO:0042054]; protein-arginine N-methyltransferase activity [GO:0016274]
A0A8Q3SIG7	A0A8Q3SIG7	A0A8Q3SIG7_HUMAN	Pre-mRNA processing factor 40 homolog A	PRPF40A	mRNA cis splicing, via spliceosome [GO:0045292]	U1 snRNP [GO:0005685]; U2-type prespliceosome [GO:0071004]	RNA binding [GO:0003723]
A0A087WW66	A0A087WW66	A0A087WW66_HUMAN	26S proteasome non-ATPase regulatory subunit 1	PSMD1	proteasome-mediated ubiquitin-dependent protein catabolic process [GO:0043161]; regulation of protein catabolic process [GO:0042176]	nucleus [GO:0005634]; proteasome regulatory particle, base subcomplex [GO:0008540]; proteasome storage granule [GO:0034515]	enzyme regulator activity [GO:0030234]
Q13200	Q13200	PSMD2_HUMAN	26S proteasome non-ATPase regulatory subunit 2 (26S proteasome regulatory subunit RPN1) (26S proteasome regulatory subunit S2) (26S proteasome subunit p97) (Protein 55.11) (Tumor necrosis factor type 1 receptor-associated protein 2)	PSMD2 TRAP2	proteasome-mediated ubiquitin-dependent protein catabolic process [GO:0043161]; regulation of protein catabolic process [GO:0042176]	cytosol [GO:0005829]; extracellular exosome [GO:0070062]; extracellular region [GO:0005576]; ficolin-1-rich granule lumen [GO:1904813]; membrane [GO:0016020]; nucleoplasm [GO:0005654]; nucleus [GO:0005634]; proteasome accessory complex [GO:0022624]; proteasome complex [GO:0000502]; proteasome regulatory particle [GO:0005838]; proteasome regulatory particle, base subcomplex [GO:0008540]; proteasom…	enzyme regulator activity [GO:0030234]
A0A087WYT3	A0A087WYT3	A0A087WYT3_HUMAN	Prostaglandin E synthase 3 (cPGES) (EC 5.3.99.3) (Cytosolic prostaglandin E2 synthase)	PTGES3	chaperone-mediated protein complex assembly [GO:0051131]; prostaglandin biosynthetic process [GO:0001516]; protein folding [GO:0006457]; telomerase holoenzyme complex assembly [GO:1905323]; telomere maintenance via telomerase [GO:0007004]	cytosol [GO:0005829]; nucleus [GO:0005634]	Hsp90 protein binding [GO:0051879]; prostaglandin-E synthase activity [GO:0050220]; protein-folding chaperone binding [GO:0051087]
Q9P035	Q9P035	HACD3_HUMAN	Very-long-chain (3R)-3-hydroxyacyl-CoA dehydratase 3 (EC 4.2.1.134) (3-hydroxyacyl-CoA dehydratase 3) (HACD3) (Butyrate-induced protein 1) (B-ind1) (hB-ind1) (Protein-tyrosine phosphatase-like A domain-containing protein 1)	HACD3 BIND1 PTPLAD1	canonical NF-kappaB signal transduction [GO:0007249]; fatty acid elongation [GO:0030497]; JNK cascade [GO:0007254]; negative regulation of intracellular signal transduction [GO:1902532]; positive regulation by virus of viral protein levels in host cell [GO:0046726]; positive regulation of viral genome replication [GO:0045070]; Rac protein signal transduction [GO:0016601]; Rho protein signal trans…	endoplasmic reticulum [GO:0005783]; endoplasmic reticulum membrane [GO:0005789]; focal adhesion [GO:0005925]; nuclear membrane [GO:0031965]	3-hydroxyacyl-CoA dehydratase activity [GO:0018812]; enzyme binding [GO:0019899]; GTPase activator activity [GO:0005096]; very-long-chain (3R)-3-hydroxyacyl-CoA dehydratase activity [GO:0102158]
A0A0J9YYL3	A0A0J9YYL3	A0A0J9YYL3_HUMAN	deleted
P61026	P61026	RAB10_HUMAN	Ras-related protein Rab-10 (EC 3.6.5.2)	RAB10	antigen processing and presentation [GO:0019882]; axonogenesis [GO:0007409]; cellular response to insulin stimulus [GO:0032869]; endoplasmic reticulum tubular network organization [GO:0071786]; endosomal transport [GO:0016197]; establishment of neuroblast polarity [GO:0045200]; establishment of protein localization to endoplasmic reticulum membrane [GO:0097051]; establishment of protein localizat…	adherens junction [GO:0005912]; cilium [GO:0005929]; cytoplasmic vesicle membrane [GO:0030659]; cytoskeleton [GO:0005856]; cytosol [GO:0005829]; endoplasmic reticulum membrane [GO:0005789]; endoplasmic reticulum tubular network [GO:0071782]; endosome [GO:0005768]; endosome membrane [GO:0010008]; exocytic vesicle [GO:0070382]; extracellular exosome [GO:0070062]; focal adhesion [GO:0005925]; Golgi …	cadherin binding involved in cell-cell adhesion [GO:0098641]; G protein activity [GO:0003925]; GDP binding [GO:0019003]; GTP binding [GO:0005525]; myosin V binding [GO:0031489]	PTM: Ubiquitinated upon Legionella pneumophila infection. Ubiquitination does not lead to proteasomal degradation. {ECO:0000269|PubMed:31540829}.; PTM: Phosphorylation of Thr-73 in the switch II region by LRRK2 prevents the association of RAB regulatory proteins, including CHM, CHML and RAB GDP dissociation inhibitors GDI1 and GDI2. {ECO:0000269|PubMed:26824392, ECO:0000269|PubMed:29125462}.
Q9H0H5	Q9H0H5	RGAP1_HUMAN	Rac GTPase-activating protein 1 (Male germ cell RacGap) (MgcRacGAP) (Protein CYK4 homolog) (CYK4) (HsCYK-4)	RACGAP1 KIAA1478 MGCRACGAP	actomyosin contractile ring assembly [GO:0000915]; erythrocyte differentiation [GO:0030218]; mitotic cytokinesis [GO:0000281]; mitotic spindle midzone assembly [GO:0051256]; monoatomic ion transport [GO:0006811]; neuroblast proliferation [GO:0007405]; positive regulation of cytokinesis [GO:0032467]; regulation of attachment of spindle microtubules to kinetochore [GO:0051988]; regulation of embryo…	acrosomal vesicle [GO:0001669]; centralspindlin complex [GO:0097149]; cleavage furrow [GO:0032154]; cytoplasmic side of plasma membrane [GO:0009898]; cytosol [GO:0005829]; extracellular exosome [GO:0070062]; Flemming body [GO:0090543]; microtubule [GO:0005874]; midbody [GO:0030496]; mitotic spindle [GO:0072686]; nucleoplasm [GO:0005654]; nucleus [GO:0005634]; spindle [GO:0005819]; spindle midzone…	alpha-tubulin binding [GO:0043014]; beta-tubulin binding [GO:0048487]; gamma-tubulin binding [GO:0043015]; GTPase activator activity [GO:0005096]; metal ion binding [GO:0046872]; microtubule binding [GO:0008017]; phosphatidylinositol-3,4,5-trisphosphate binding [GO:0005547]; protein kinase binding [GO:0019901]; protein-macromolecule adaptor activity [GO:0030674]	PTM: Phosphorylated at multiple sites in the midbody during cytokinesis (PubMed:12689593). Phosphorylation by AURKB on Ser-387 at the midbody is, at least in part, responsible for exerting its latent GAP activity towards RhoA (PubMed:12689593). Phosphorylation on multiple serine residues by PLK1 enhances its association with ECT2 and is critical for cleavage furrow formation (PubMed:19468300, Pub…
Q9P0K7	Q9P0K7	RAI14_HUMAN	Ankycorbin (Ankyrin repeat and coiled-coil structure-containing protein) (Novel retinal pigment epithelial cell protein) (Retinoic acid-induced protein 14)	RAI14 KIAA1334 NORPEG	cell differentiation [GO:0030154]; spermatogenesis [GO:0007283]	anchoring junction [GO:0070161]; cell cortex [GO:0005938]; cytosol [GO:0005829]; fibrillar center [GO:0001650]; nucleoplasm [GO:0005654]; stress fiber [GO:0001725]
P61224	P61224	RAP1B_HUMAN	Ras-related protein Rap-1b (EC 3.6.5.2) (GTP-binding protein smg p21B)	RAP1B OK/SW-cl.11	calcium-ion regulated exocytosis [GO:0017156]; cell population proliferation [GO:0008283]; cellular response to cAMP [GO:0071320]; establishment of endothelial barrier [GO:0061028]; establishment of localization in cell [GO:0051649]; modification of postsynaptic structure [GO:0099010]; negative regulation of calcium ion-dependent exocytosis [GO:0045955]; negative regulation of synaptic vesicle ex…	azurophil granule membrane [GO:0035577]; cell-cell junction [GO:0005911]; cytosol [GO:0005829]; extracellular exosome [GO:0070062]; glutamatergic synapse [GO:0098978]; lipid droplet [GO:0005811]; membrane [GO:0016020]; plasma membrane [GO:0005886]	G protein activity [GO:0003925]; GDP binding [GO:0019003]; GTP binding [GO:0005525]; GTPase activity [GO:0003924]; protein-containing complex binding [GO:0044877]
E9PC52	E9PC52	E9PC52_HUMAN	Histone-binding protein RBBP7 (Nucleosome-remodeling factor subunit RBAP46) (Retinoblastoma-binding protein 7)	RBBP7	chromatin remodeling [GO:0006338]; DNA replication [GO:0006260]; regulation of DNA-templated transcription [GO:0006355]	cytosol [GO:0005829]; ESC/E(Z) complex [GO:0035098]; nucleoplasm [GO:0005654]; NuRD complex [GO:0016581]	histone binding [GO:0042393]; nucleosome binding [GO:0031491]
B9ZVT1	B9ZVT1	B9ZVT1_HUMAN	RNA-binding protein 12B	RBM12B			RNA binding [GO:0003723]
P49756	P49756	RBM25_HUMAN	RNA-binding protein 25 (Arg/Glu/Asp-rich protein of 120 kDa) (RED120) (Protein S164) (RNA-binding motif protein 25) (RNA-binding region-containing protein 7)	RBM25 RNPC7	mRNA processing [GO:0006397]; regulation of alternative mRNA splicing, via spliceosome [GO:0000381]; regulation of apoptotic process [GO:0042981]; RNA splicing [GO:0008380]	cytoplasm [GO:0005737]; nuclear speck [GO:0016607]; nucleoplasm [GO:0005654]; spliceosomal complex [GO:0005681]	mRNA binding [GO:0003729]; RNA binding [GO:0003723]	PTM: Sumoylated. {ECO:0000269|PubMed:15561718}.
Q9NW13	Q9NW13	RBM28_HUMAN	RNA-binding protein 28 (RNA-binding motif protein 28)	RBM28	mRNA processing [GO:0006397]; RNA splicing [GO:0008380]	nucleolus [GO:0005730]; spliceosomal complex [GO:0005681]	mRNA binding [GO:0003729]; RNA binding [GO:0003723]
Q9Y5S9	Q9Y5S9	RBM8A_HUMAN	RNA-binding protein 8A (Binder of OVCA1-1) (BOV-1) (RNA-binding motif protein 8A) (RNA-binding protein Y14) (Ribonucleoprotein RBM8A)	RBM8A RBM8 HSPC114 MDS014	mRNA export from nucleus [GO:0006406]; mRNA splicing, via spliceosome [GO:0000398]; nuclear-transcribed mRNA catabolic process, nonsense-mediated decay [GO:0000184]; regulation of alternative mRNA splicing, via spliceosome [GO:0000381]; regulation of mRNA processing [GO:0050684]; regulation of nuclear-transcribed mRNA catabolic process, nonsense-mediated decay [GO:2000622]; regulation of translat…	catalytic step 2 spliceosome [GO:0071013]; cytoplasm [GO:0005737]; cytosol [GO:0005829]; dendrite [GO:0030425]; exon-exon junction complex [GO:0035145]; exon-exon junction subcomplex mago-y14 [GO:1990501]; neuronal cell body [GO:0043025]; nuclear speck [GO:0016607]; nucleoplasm [GO:0005654]; nucleus [GO:0005634]; U2-type catalytic step 1 spliceosome [GO:0071006]	mRNA binding [GO:0003729]; RNA binding [GO:0003723]
H3BV80	H3BV80	H3BV80_HUMAN	RNA-binding protein with serine-rich domain 1	RNPS1	mRNA splicing, via spliceosome [GO:0000398]	ASAP complex [GO:0061574]; cytoplasm [GO:0005737]; nuclear speck [GO:0016607]	RNA binding [GO:0003723]
D3YTB1	D3YTB1	D3YTB1_HUMAN	Ribosomal protein L32	RPL32	translation [GO:0006412]	cytosolic large ribosomal subunit [GO:0022625]	structural constituent of ribosome [GO:0003735]
P18077	P18077	RL35A_HUMAN	Large ribosomal subunit protein eL33 (60S ribosomal protein L35a) (Cell growth-inhibiting gene 33 protein)	RPL35A GIG33	cytoplasmic translation [GO:0002181]; ribosomal large subunit biogenesis [GO:0042273]; rRNA processing [GO:0006364]; translation [GO:0006412]	cytoplasm [GO:0005737]; cytosol [GO:0005829]; cytosolic large ribosomal subunit [GO:0022625]; cytosolic ribosome [GO:0022626]; extracellular exosome [GO:0070062]; membrane [GO:0016020]	RNA binding [GO:0003723]; structural constituent of ribosome [GO:0003735]; tRNA binding [GO:0000049]
P05387	P05387	RLA2_HUMAN	Large ribosomal subunit protein P2 (60S acidic ribosomal protein P2) (Renal carcinoma antigen NY-REN-44)	RPLP2 D11S2243E RPP2	cytoplasmic translation [GO:0002181]; cytoplasmic translational elongation [GO:0002182]; translation [GO:0006412]	cytoplasm [GO:0005737]; cytosol [GO:0005829]; cytosolic large ribosomal subunit [GO:0022625]; extracellular exosome [GO:0070062]; focal adhesion [GO:0005925]; membrane [GO:0016020]	structural constituent of ribosome [GO:0003735]
P04843	P04843	RPN1_HUMAN	Dolichyl-diphosphooligosaccharide--protein glycosyltransferase subunit 1 (Dolichyl-diphosphooligosaccharide--protein glycosyltransferase 67 kDa subunit) (Ribophorin I) (RPN-I) (Ribophorin-1)	RPN1	protein N-linked glycosylation [GO:0006487]; protein N-linked glycosylation via asparagine [GO:0018279]	cytosol [GO:0005829]; endoplasmic reticulum [GO:0005783]; endoplasmic reticulum membrane [GO:0005789]; melanosome [GO:0042470]; membrane [GO:0016020]; oligosaccharyltransferase complex [GO:0008250]; rough endoplasmic reticulum [GO:0005791]	RNA binding [GO:0003723]	PTM: Ufmylated by UFL1 in response to endoplasmic reticulum stress, promoting reticulophagy of endoplasmic reticulum sheets. {ECO:0000269|PubMed:32160526}.
P78346	P78346	RPP30_HUMAN	Ribonuclease P protein subunit p30 (RNaseP protein p30) (RNase P subunit 2)	RPP30 RNASEP2	rRNA processing [GO:0006364]; tRNA 5'-leader removal [GO:0001682]; tRNA processing [GO:0008033]	multimeric ribonuclease P complex [GO:0030681]; nucleolar ribonuclease P complex [GO:0005655]; nucleoplasm [GO:0005654]; nucleus [GO:0005634]; ribonuclease MRP complex [GO:0000172]	ribonuclease P activity [GO:0004526]; ribonuclease P RNA binding [GO:0033204]; RNA binding [GO:0003723]
K7ELC2	K7ELC2	K7ELC2_HUMAN	Small ribosomal subunit protein uS19 (40S ribosomal protein S15)	RPS15	ribosomal small subunit assembly [GO:0000028]; translation [GO:0006412]	cytosolic small ribosomal subunit [GO:0022627]	RNA binding [GO:0003723]; structural constituent of ribosome [GO:0003735]
Q8WVC2	Q8WVC2	Q8WVC2_HUMAN	40S ribosomal protein S21	RPS21	endonucleolytic cleavage in ITS1 to separate SSU-rRNA from 5.8S rRNA and LSU-rRNA from tricistronic rRNA transcript (SSU-rRNA, 5.8S rRNA, LSU-rRNA) [GO:0000447]; endonucleolytic cleavage to generate mature 3'-end of SSU-rRNA from (SSU-rRNA, 5.8S rRNA, LSU-rRNA) [GO:0000461]; translation [GO:0006412]	cytosolic small ribosomal subunit [GO:0022627]; rough endoplasmic reticulum [GO:0005791]	structural constituent of ribosome [GO:0003735]
E7ETK0	E7ETK0	E7ETK0_HUMAN	40S ribosomal protein S24	RPS24	translation [GO:0006412]	cytosol [GO:0005829]; endoplasmic reticulum [GO:0005783]; ribosomal subunit [GO:0044391]	structural constituent of ribosome [GO:0003735]
P62854	P62854	RS26_HUMAN	Small ribosomal subunit protein eS26 (40S ribosomal protein S26)	RPS26	cytoplasmic translation [GO:0002181]; negative regulation of RNA splicing [GO:0033119]; translation [GO:0006412]	cytoplasm [GO:0005737]; cytoplasmic side of rough endoplasmic reticulum membrane [GO:0098556]; cytosol [GO:0005829]; cytosolic small ribosomal subunit [GO:0022627]; extracellular exosome [GO:0070062]; membrane [GO:0016020]; nucleoplasm [GO:0005654]; ribosome [GO:0005840]; small ribosomal subunit [GO:0015935]; synapse [GO:0045202]	cadherin binding [GO:0045296]; mRNA binding [GO:0003729]; RNA binding [GO:0003723]; structural constituent of ribosome [GO:0003735]
Q9P2E9	Q9P2E9	RRBP1_HUMAN	Ribosome-binding protein 1 (180 kDa ribosome receptor homolog) (RRp) (ES/130-related protein) (Ribosome receptor protein)	RRBP1 KIAA1398	osteoblast differentiation [GO:0001649]; protein transport [GO:0015031]; translation [GO:0006412]	endoplasmic reticulum [GO:0005783]; endoplasmic reticulum membrane [GO:0005789]; membrane [GO:0016020]; ribosome [GO:0005840]	RNA binding [GO:0003723]; signaling receptor activity [GO:0038023]
Q5JTH9	Q5JTH9	RRP12_HUMAN	RRP12-like protein	RRP12 KIAA0690	rRNA processing [GO:0006364]	cytosol [GO:0005829]; intracellular membrane-bounded organelle [GO:0043231]; nuclear membrane [GO:0031965]; nucleolus [GO:0005730]; plasma membrane [GO:0005886]	RNA binding [GO:0003723]
Q9UHA3	Q9UHA3	RLP24_HUMAN	Probable ribosome biogenesis protein RLP24 (Ribosomal L24 domain-containing protein 1) (Ribosomal protein L24-like)	RSL24D1 C15orf15 RPL24L My024	ribosomal large subunit biogenesis [GO:0042273]; translation [GO:0006412]	nucleolus [GO:0005730]; nucleoplasm [GO:0005654]; ribosome [GO:0005840]	structural constituent of ribosome [GO:0003735]
Q9Y3I0	Q9Y3I0	RTCB_HUMAN	RNA-splicing ligase RtcB homolog (EC 6.5.1.8) (3'-phosphate/5'-hydroxy nucleic acid ligase)	RTCB C22orf28 HSPC117	in utero embryonic development [GO:0001701]; placenta development [GO:0001890]; tRNA exon ligation utilizing 2',3' cyclic phosphate of 5'-exon as source of linkage phosphate [GO:0000971]; tRNA splicing, via endonucleolytic cleavage and ligation [GO:0006388]	cytoplasm [GO:0005737]; cytosol [GO:0005829]; endoplasmic reticulum membrane [GO:0005789]; intracellular membrane-bounded organelle [GO:0043231]; nuclear envelope [GO:0005635]; nucleoplasm [GO:0005654]; nucleus [GO:0005634]; tRNA-splicing ligase complex [GO:0072669]	GTP binding [GO:0005525]; metal ion binding [GO:0046872]; RNA binding [GO:0003723]; RNA ligase (ATP) activity [GO:0003972]; vinculin binding [GO:0017166]
P05109	P05109	S10A8_HUMAN	Protein S100-A8 (Calgranulin-A) (Calprotectin L1L subunit) (Cystic fibrosis antigen) (CFAG) (Leukocyte L1 complex light chain) (Migration inhibitory factor-related protein 8) (MRP-8) (p8) (S100 calcium-binding protein A8) (Urinary stone protein band A)	S100A8 CAGA CFAG MRP8	activation of cysteine-type endopeptidase activity involved in apoptotic process [GO:0006919]; apoptotic process [GO:0006915]; astrocyte development [GO:0014002]; autocrine signaling [GO:0035425]; autophagy [GO:0006914]; chronic inflammatory response [GO:0002544]; defense response to bacterium [GO:0042742]; defense response to fungus [GO:0050832]; inflammatory response [GO:0006954]; innate immune…	calprotectin complex [GO:1990660]; collagen-containing extracellular matrix [GO:0062023]; cytoskeleton [GO:0005856]; cytosol [GO:0005829]; extracellular exosome [GO:0070062]; extracellular region [GO:0005576]; extracellular space [GO:0005615]; intermediate filament cytoskeleton [GO:0045111]; nucleus [GO:0005634]; plasma membrane [GO:0005886]; secretory granule lumen [GO:0034774]	arachidonic acid binding [GO:0050544]; calcium ion binding [GO:0005509]; calcium-dependent protein binding [GO:0048306]; microtubule binding [GO:0008017]; RAGE receptor binding [GO:0050786]; Toll-like receptor 4 binding [GO:0035662]; zinc ion binding [GO:0008270]
Q15424	Q15424	SAFB1_HUMAN	Scaffold attachment factor B1 (SAF-B) (SAF-B1) (HSP27 estrogen response element-TATA box-binding protein) (HSP27 ERE-TATA-binding protein)	SAFB HAP HET SAFB1	chromatin organization [GO:0006325]; intracellular estrogen receptor signaling pathway [GO:0030520]; regulation of mRNA processing [GO:0050684]; regulation of transcription by RNA polymerase II [GO:0006357]	midbody [GO:0030496]; nucleoplasm [GO:0005654]; nucleus [GO:0005634]	chromatin binding [GO:0003682]; double-stranded DNA binding [GO:0003690]; RNA binding [GO:0003723]; RNA polymerase II cis-regulatory region sequence-specific DNA binding [GO:0000978]; sequence-specific DNA binding [GO:0043565]	PTM: Sumoylated by PIAS1 with SUMO1 and SUMO2/3, desumoylated by SENP1. Sumoylation is required for transcriptional repressor activity. {ECO:0000269|PubMed:21527249}.
Q14151	Q14151	SAFB2_HUMAN	Scaffold attachment factor B2 (SAF-B2)	SAFB2 KIAA0138	regulation of androgen receptor signaling pathway [GO:0060765]; regulation of mRNA processing [GO:0050684]; regulation of transcription by RNA polymerase II [GO:0006357]; Sertoli cell differentiation [GO:0060008]	cytoplasm [GO:0005737]; extracellular exosome [GO:0070062]; intracellular membrane-bounded organelle [GO:0043231]; nuclear body [GO:0016604]; nucleoplasm [GO:0005654]; nucleus [GO:0005634]	identical protein binding [GO:0042802]; RNA binding [GO:0003723]; sequence-specific DNA binding [GO:0043565]
O00422	O00422	SAP18_HUMAN	Histone deacetylase complex subunit SAP18 (18 kDa Sin3-associated polypeptide) (2HOR0202) (Cell growth-inhibiting gene 38 protein) (Sin3-associated polypeptide p18)	SAP18 GIG38	mRNA processing [GO:0006397]; negative regulation of DNA-templated transcription [GO:0045892]; negative regulation of mRNA splicing, via spliceosome [GO:0048025]; positive regulation of apoptotic process [GO:0043065]; regulation of alternative mRNA splicing, via spliceosome [GO:0000381]; regulation of transcription by RNA polymerase II [GO:0006357]; RNA splicing [GO:0008380]	ASAP complex [GO:0061574]; cytosol [GO:0005829]; histone deacetylase complex [GO:0000118]; nuclear body [GO:0016604]; nuclear speck [GO:0016607]; nucleoplasm [GO:0005654]; nucleus [GO:0005634]	RNA binding [GO:0003723]; transcription corepressor activity [GO:0003714]
Q9H7N4	Q9H7N4	SFR19_HUMAN	Splicing factor, arginine/serine-rich 19 (SR-related C-terminal domain-associated factor 1) (SR-related and CTD-associated factor 1) (SR-related-CTD-associated factor) (SCAF) (Serine arginine-rich pre-mRNA splicing factor SR-A1) (SR-A1)	SCAF1 SFRS19 SRA1	mRNA processing [GO:0006397]; RNA splicing [GO:0008380]; transcription by RNA polymerase II [GO:0006366]	nucleus [GO:0005634]	protein domain specific binding [GO:0019904]; RNA binding [GO:0003723]; RNA polymerase II C-terminal domain binding [GO:0099122]
O00560	O00560	SDCB1_HUMAN	Syntenin-1 (Melanoma differentiation-associated protein 9) (MDA-9) (Pro-TGF-alpha cytoplasmic domain-interacting protein 18) (TACIP18) (Scaffold protein Pbp1) (Syndecan-binding protein 1)	SDCBP MDA9 SYCL	actin cytoskeleton organization [GO:0030036]; chemical synaptic transmission [GO:0007268]; intracellular signal transduction [GO:0035556]; negative regulation of receptor internalization [GO:0002091]; negative regulation of transcription by RNA polymerase II [GO:0000122]; positive regulation of cell growth [GO:0030307]; positive regulation of cell migration [GO:0030335]; positive regulation of ce…	adherens junction [GO:0005912]; azurophil granule lumen [GO:0035578]; blood microparticle [GO:0072562]; cytoplasm [GO:0005737]; cytoskeleton [GO:0005856]; cytosol [GO:0005829]; endoplasmic reticulum membrane [GO:0005789]; extracellular exosome [GO:0070062]; extracellular region [GO:0005576]; extracellular space [GO:0005615]; extracellular vesicle [GO:1903561]; focal adhesion [GO:0005925]; interle…	cell adhesion molecule binding [GO:0050839]; cytoskeletal anchor activity [GO:0008093]; ephrin receptor binding [GO:0046875]; frizzled binding [GO:0005109]; growth factor binding [GO:0019838]; identical protein binding [GO:0042802]; interleukin-5 receptor binding [GO:0005137]; ionotropic glutamate receptor binding [GO:0035255]; neurexin family protein binding [GO:0042043]; phosphatidylinositol-4,…	PTM: Phosphorylated on tyrosine residues.
F1T0I1	F1T0I1	F1T0I1_HUMAN	Protein transport protein sec16	SEC16A	autophagy [GO:0006914]; COPII vesicle coating [GO:0048208]; Golgi organization [GO:0007030]; protein localization to endoplasmic reticulum exit site [GO:0070973]; protein transport [GO:0015031]	endoplasmic reticulum exit site [GO:0070971]; endoplasmic reticulum membrane [GO:0005789]; ER to Golgi transport vesicle membrane [GO:0012507]; Golgi membrane [GO:0000139]
A0A8V8TMZ3	A0A8V8TMZ3	A0A8V8TMZ3_HUMAN	Protein transport protein Sec61 subunit alpha isoform 1	SEC61A1	post-translational protein targeting to membrane, translocation [GO:0031204]; SRP-dependent cotranslational protein targeting to membrane, translocation [GO:0006616]	Sec61 translocon complex [GO:0005784]	protein transmembrane transporter activity [GO:0008320]; ribosome binding [GO:0043022]; signal sequence binding [GO:0005048]
P05121	P05121	PAI1_HUMAN	Plasminogen activator inhibitor 1 (PAI) (PAI-1) (Endothelial plasminogen activator inhibitor) (Serpin E1)	SERPINE1 PAI1 PLANH1	angiogenesis [GO:0001525]; cellular response to lipopolysaccharide [GO:0071222]; defense response to Gram-negative bacterium [GO:0050829]; dentinogenesis [GO:0097187]; fibrinolysis [GO:0042730]; negative regulation of blood coagulation [GO:0030195]; negative regulation of cell adhesion mediated by integrin [GO:0033629]; negative regulation of cell migration [GO:0030336]; negative regulation of en…	collagen-containing extracellular matrix [GO:0062023]; extracellular exosome [GO:0070062]; extracellular region [GO:0005576]; extracellular space [GO:0005615]; peptidase inhibitor complex [GO:1904090]; plasma membrane [GO:0005886]; platelet alpha granule lumen [GO:0031093]; serine protease inhibitor complex [GO:0097180]	protease binding [GO:0002020]; serine-type endopeptidase inhibitor activity [GO:0004867]; signaling receptor binding [GO:0005102]	PTM: Inactivated by proteolytic attack of the urokinase-type (u-PA) and the tissue-type (TPA), cleaving the 369-Arg-|-Met-370 bond.
P07093	P07093	GDN_HUMAN	Glia-derived nexin (GDN) (Peptidase inhibitor 7) (PI-7) (Protease nexin 1) (PN-1) (Protease nexin I) (Serpin E2)	SERPINE2 PI7 PN1	cell differentiation [GO:0030154]; cerebellar granular layer morphogenesis [GO:0021683]; detection of mechanical stimulus involved in sensory perception [GO:0050974]; innervation [GO:0060384]; long-term synaptic potentiation [GO:0060291]; mating plug formation [GO:0042628]; negative regulation of blood coagulation [GO:0030195]; negative regulation of cell growth [GO:0030308]; negative regulation …	collagen-containing extracellular matrix [GO:0062023]; cytosol [GO:0005829]; extracellular region [GO:0005576]; extracellular space [GO:0005615]; extracellular vesicle [GO:1903561]; neuromuscular junction [GO:0031594]; platelet alpha granule [GO:0031091]	glycosaminoglycan binding [GO:0005539]; heparin binding [GO:0008201]; serine-type endopeptidase inhibitor activity [GO:0004867]; signaling receptor binding [GO:0005102]
Q15459	Q15459	SF3A1_HUMAN	Splicing factor 3A subunit 1 (SF3a120) (Spliceosome-associated protein 114) (SAP 114)	SF3A1 SAP114	mRNA 3'-splice site recognition [GO:0000389]; mRNA cis splicing, via spliceosome [GO:0045292]; mRNA processing [GO:0006397]; mRNA splicing, via spliceosome [GO:0000398]; regulation of alternative mRNA splicing, via spliceosome [GO:0000381]; U2-type prespliceosome assembly [GO:1903241]	catalytic step 2 spliceosome [GO:0071013]; nuclear speck [GO:0016607]; nucleoplasm [GO:0005654]; nucleus [GO:0005634]; spliceosomal complex [GO:0005681]; U2 snRNP [GO:0005686]; U2-type precatalytic spliceosome [GO:0071005]; U2-type prespliceosome [GO:0071004]; U2-type spliceosomal complex [GO:0005684]	RNA binding [GO:0003723]
Q12874	Q12874	SF3A3_HUMAN	Splicing factor 3A subunit 3 (SF3a60) (Spliceosome-associated protein 61) (SAP 61)	SF3A3 SAP61	mRNA 3'-splice site recognition [GO:0000389]; mRNA cis splicing, via spliceosome [GO:0045292]; mRNA processing [GO:0006397]; mRNA splicing, via spliceosome [GO:0000398]; regulation of alternative mRNA splicing, via spliceosome [GO:0000381]; U2-type prespliceosome assembly [GO:1903241]	catalytic step 2 spliceosome [GO:0071013]; nuclear speck [GO:0016607]; nucleoplasm [GO:0005654]; nucleus [GO:0005634]; spliceosomal complex [GO:0005681]; U2 snRNP [GO:0005686]; U2-type precatalytic spliceosome [GO:0071005]; U2-type prespliceosome [GO:0071004]; U2-type spliceosomal complex [GO:0005684]	RNA binding [GO:0003723]
O75533	O75533	SF3B1_HUMAN	Splicing factor 3B subunit 1 (Pre-mRNA-splicing factor SF3b 155 kDa subunit) (SF3b155) (Spliceosome-associated protein 155) (SAP 155)	SF3B1 SAP155	chromatin remodeling [GO:0006338]; mRNA splicing, via spliceosome [GO:0000398]; positive regulation of transcription by RNA polymerase I [GO:0045943]; positive regulation of transcription by RNA polymerase II [GO:0045944]; positive regulation of transcription by RNA polymerase III [GO:0045945]; RNA splicing [GO:0008380]; RNA splicing, via transesterification reactions [GO:0000375]; spliceosomal c…	B-WICH complex [GO:0110016]; catalytic step 2 spliceosome [GO:0071013]; nuclear speck [GO:0016607]; nucleolus [GO:0005730]; nucleoplasm [GO:0005654]; nucleus [GO:0005634]; spliceosomal complex [GO:0005681]; U11/U12 snRNP [GO:0034693]; U12-type spliceosomal complex [GO:0005689]; U2 snRNP [GO:0005686]; U2-type precatalytic spliceosome [GO:0071005]; U2-type prespliceosome [GO:0071004]; U2-type splic…	mRNA binding [GO:0003729]; RNA binding [GO:0003723]; splicing factor binding [GO:1990935]	PTM: Phosphorylated. Phosphorylation occurs concomitantly with the splicing catalytic steps. Phosphorylation on Thr-244, Thr-248 and Thr-313 by cyclin-dependent kinases promotes interaction with PPP1R8 during mitosis. {ECO:0000269|PubMed:12105215, ECO:0000269|PubMed:9585501}.; PTM: Citrullinated by PADI4. {ECO:0000250|UniProtKB:Q99NB9}.
Q13435	Q13435	SF3B2_HUMAN	Splicing factor 3B subunit 2 (Pre-mRNA-splicing factor SF3b 145 kDa subunit) (SF3b145) (Spliceosome-associated protein 145) (SAP 145)	SF3B2 SAP145	mRNA processing [GO:0006397]; mRNA splicing, via spliceosome [GO:0000398]; RNA splicing [GO:0008380]; U2-type prespliceosome assembly [GO:1903241]	catalytic step 2 spliceosome [GO:0071013]; nuclear speck [GO:0016607]; nucleoplasm [GO:0005654]; nucleus [GO:0005634]; precatalytic spliceosome [GO:0071011]; spliceosomal complex [GO:0005681]; U12-type spliceosomal complex [GO:0005689]; U2 snRNP [GO:0005686]; U2-type precatalytic spliceosome [GO:0071005]; U2-type spliceosomal complex [GO:0005684]	RNA binding [GO:0003723]	PTM: Methylation at Arg-508 by PRMT9 is required for the interaction with SMN1. {ECO:0000269|PubMed:25737013}.
Q15393	Q15393	SF3B3_HUMAN	Splicing factor 3B subunit 3 (Pre-mRNA-splicing factor SF3b 130 kDa subunit) (SF3b130) (STAF130) (Spliceosome-associated protein 130) (SAP 130)	SF3B3 KIAA0017 SAP130	mRNA splicing, via spliceosome [GO:0000398]; negative regulation of protein catabolic process [GO:0042177]; positive regulation of DNA-templated transcription [GO:0045893]; regulation of DNA repair [GO:0006282]; regulation of RNA splicing [GO:0043484]; RNA splicing [GO:0008380]; RNA splicing, via transesterification reactions [GO:0000375]; U2-type prespliceosome assembly [GO:1903241]	catalytic step 2 spliceosome [GO:0071013]; nucleolus [GO:0005730]; nucleoplasm [GO:0005654]; nucleus [GO:0005634]; SAGA complex [GO:0000124]; spliceosomal complex [GO:0005681]; U12-type spliceosomal complex [GO:0005689]; U2 snRNP [GO:0005686]; U2-type precatalytic spliceosome [GO:0071005]; U2-type spliceosomal complex [GO:0005684]	protein-containing complex binding [GO:0044877]; U2 snRNA binding [GO:0030620]
Q15427	Q15427	SF3B4_HUMAN	Splicing factor 3B subunit 4 (Pre-mRNA-splicing factor SF3b 49 kDa subunit) (Spliceosome-associated protein 49) (SAP 49)	SF3B4 SAP49	mRNA processing [GO:0006397]; mRNA splicing, via spliceosome [GO:0000398]; positive regulation of mRNA splicing, via spliceosome [GO:0048026]; RNA splicing [GO:0008380]; RNA splicing, via transesterification reactions [GO:0000375]; U2-type prespliceosome assembly [GO:1903241]	nucleolus [GO:0005730]; nucleoplasm [GO:0005654]; nucleus [GO:0005634]; spliceosomal complex [GO:0005681]; U12-type spliceosomal complex [GO:0005689]; U2 snRNP [GO:0005686]; U2-type precatalytic spliceosome [GO:0071005]; U2-type spliceosomal complex [GO:0005684]	RNA binding [GO:0003723]; splicing factor binding [GO:1990935]
P34897	P34897	GLYM_HUMAN	Serine hydroxymethyltransferase, mitochondrial (SHMT) (EC 2.1.2.1) (Glycine hydroxymethyltransferase) (Serine methylase)	SHMT2	folic acid metabolic process [GO:0046655]; glycine biosynthetic process from serine [GO:0019264]; glycine metabolic process [GO:0006544]; L-serine biosynthetic process [GO:0006564]; L-serine catabolic process [GO:0006565]; L-serine metabolic process [GO:0006563]; one-carbon metabolic process [GO:0006730]; positive regulation of cell population proliferation [GO:0008284]; protein homotetramerizati…	BRISC complex [GO:0070552]; cytoplasm [GO:0005737]; extracellular exosome [GO:0070062]; microtubule cytoskeleton [GO:0015630]; mitochondrial inner membrane [GO:0005743]; mitochondrial matrix [GO:0005759]; mitochondrial nucleoid [GO:0042645]; mitochondrion [GO:0005739]; nucleus [GO:0005634]	chromatin binding [GO:0003682]; cobalt ion binding [GO:0050897]; glycine hydroxymethyltransferase activity [GO:0004372]; identical protein binding [GO:0042802]; L-allo-threonine aldolase activity [GO:0008732]; pyridoxal phosphate binding [GO:0030170]; serine binding [GO:0070905]; zinc ion binding [GO:0008270]	PTM: Succinylation at Lys-280 inhibits the hydroxymethyltransferase activity. Desuccinylation by SIRT5 restores the activity, leading to promote cell proliferation. {ECO:0000269|PubMed:29180469}.
O60292	O60292	SI1L3_HUMAN	Signal-induced proliferation-associated 1-like protein 3 (SIPA1-like protein 3) (SPA-1-like protein 3)	SIPA1L3 KIAA0545 SPAL3	cytoskeleton organization [GO:0007010]; epithelial cell morphogenesis [GO:0003382]; establishment of epithelial cell polarity [GO:0090162]; eye development [GO:0001654]; hematopoietic progenitor cell differentiation [GO:0002244]; regulation of small GTPase mediated signal transduction [GO:0051056]	apical part of cell [GO:0045177]; apical plasma membrane [GO:0016324]; cytoplasm [GO:0005737]; extracellular space [GO:0005615]; Golgi apparatus [GO:0005794]; nucleoplasm [GO:0005654]; plasma membrane [GO:0005886]; stress fiber [GO:0001725]; tricellular tight junction [GO:0061689]	GTPase activator activity [GO:0005096]
Q9NWH9	Q9NWH9	SLTM_HUMAN	SAFB-like transcription modulator (Modulator of estrogen-induced transcription)	SLTM MET	apoptotic process [GO:0006915]; regulation of mRNA processing [GO:0050684]; regulation of transcription by RNA polymerase II [GO:0006357]	nuclear body [GO:0016604]; nucleoplasm [GO:0005654]; nucleus [GO:0005634]	RNA binding [GO:0003723]; sequence-specific DNA binding [GO:0043565]
Q7KZF4	Q7KZF4	SND1_HUMAN	Staphylococcal nuclease domain-containing protein 1 (EC 3.1.31.1) (100 kDa coactivator) (EBNA2 coactivator p100) (Tudor domain-containing protein 11) (p100 co-activator)	SND1 TDRD11	miRNA catabolic process [GO:0010587]; mRNA catabolic process [GO:0006402]; osteoblast differentiation [GO:0001649]; regulation of cell cycle process [GO:0010564]; regulatory ncRNA-mediated gene silencing [GO:0031047]	cytosol [GO:0005829]; dense body [GO:0097433]; extracellular exosome [GO:0070062]; melanosome [GO:0042470]; membrane [GO:0016020]; nucleus [GO:0005634]; RISC complex [GO:0016442]	cadherin binding [GO:0045296]; endonuclease activity [GO:0004519]; endonuclease activity, active with either ribo- or deoxyribonucleic acids and producing 3'-phosphomonoesters [GO:0016894]; nuclease activity [GO:0004518]; RISC complex binding [GO:1905172]; RNA binding [GO:0003723]; RNA endonuclease activity [GO:0004521]; transcription coregulator activity [GO:0003712]	PTM: Phosphorylated by PIM1 in vitro. {ECO:0000269|PubMed:9809063}.
P09012	P09012	SNRPA_HUMAN	U1 small nuclear ribonucleoprotein A (U1 snRNP A) (U1-A) (U1A)	SNRPA	mRNA splicing, via spliceosome [GO:0000398]	nucleoplasm [GO:0005654]; nucleus [GO:0005634]; spliceosomal complex [GO:0005681]; U1 snRNP [GO:0005685]; U4/U6 x U5 tri-snRNP complex [GO:0046540]	DNA binding [GO:0003677]; identical protein binding [GO:0042802]; RNA binding [GO:0003723]; U1 snRNA binding [GO:0030619]; U1 snRNP binding [GO:1990446]
P62304	P62304	RUXE_HUMAN	Small nuclear ribonucleoprotein E (snRNP-E) (Sm protein E) (Sm-E) (SmE)	SNRPE	7-methylguanosine cap hypermethylation [GO:0036261]; mRNA splicing, via spliceosome [GO:0000398]; spliceosomal complex assembly [GO:0000245]; spliceosomal snRNP assembly [GO:0000387]; U2-type prespliceosome assembly [GO:1903241]	catalytic step 2 spliceosome [GO:0071013]; cytosol [GO:0005829]; methylosome [GO:0034709]; nucleoplasm [GO:0005654]; nucleus [GO:0005634]; pICln-Sm protein complex [GO:0034715]; precatalytic spliceosome [GO:0071011]; small nuclear ribonucleoprotein complex [GO:0030532]; SMN-Sm protein complex [GO:0034719]; spliceosomal complex [GO:0005681]; telomerase holoenzyme complex [GO:0005697]; U1 snRNP [GO…	RNA binding [GO:0003723]
P18583	P18583	SON_HUMAN	Protein SON (Bax antagonist selected in saccharomyces 1) (BASS1) (Negative regulatory element-binding protein) (NRE-binding protein) (Protein DBP-5) (SON3)	SON C21orf50 DBP5 KIAA1019 NREBP HSPC310 HSPC312	microtubule cytoskeleton organization [GO:0000226]; mitotic cytokinesis [GO:0000281]; mRNA processing [GO:0006397]; negative regulation of apoptotic process [GO:0043066]; regulation of cell cycle [GO:0051726]; regulation of mRNA splicing, via spliceosome [GO:0048024]; regulation of RNA splicing [GO:0043484]; RNA splicing [GO:0008380]	nuclear speck [GO:0016607]	DNA binding [GO:0003677]; RNA binding [GO:0003723]
P23497	P23497	SP100_HUMAN	Nuclear autoantigen Sp-100 (Nuclear dot-associated Sp100 protein) (Speckled 100 kDa)	SP100	DNA damage response, signal transduction by p53 class mediator [GO:0030330]; maintenance of protein location [GO:0045185]; negative regulation of DNA binding [GO:0043392]; negative regulation of DNA-binding transcription factor activity [GO:0043433]; negative regulation of DNA-templated transcription [GO:0045892]; negative regulation of endothelial cell migration [GO:0010596]; negative regulation…	chromosome, telomeric region [GO:0000781]; cytoplasm [GO:0005737]; nuclear body [GO:0016604]; nuclear periphery [GO:0034399]; nucleolus [GO:0005730]; nucleoplasm [GO:0005654]; nucleus [GO:0005634]; PML body [GO:0016605]	chromo shadow domain binding [GO:0070087]; DNA binding [GO:0003677]; DNA-binding transcription factor activity, RNA polymerase II-specific [GO:0000981]; identical protein binding [GO:0042802]; kinase binding [GO:0019900]; protein dimerization activity [GO:0046983]; protein domain specific binding [GO:0019904]; protein homodimerization activity [GO:0042803]; RNA polymerase II-specific DNA-binding …	PTM: Sumoylated. Sumoylation depends on a functional nuclear localization signal but is not necessary for nuclear import or nuclear body targeting.; PTM: Sumoylated. Sumoylated with SUMO1. Sumoylation depends on a functional nuclear localization signal but is not necessary for nuclear import or nuclear body targeting. Sumoylation may stabilize the interaction with CBX5.; PTM: (Microbial infection…
Q13813	Q13813	SPTN1_HUMAN	Spectrin alpha chain, non-erythrocytic 1 (Alpha-II spectrin) (Fodrin alpha chain) (Spectrin, non-erythroid alpha subunit)	SPTAN1 NEAS SPTA2	actin cytoskeleton organization [GO:0030036]; actin filament capping [GO:0051693]	cell junction [GO:0030054]; cell projection [GO:0042995]; cortical actin cytoskeleton [GO:0030864]; cytosol [GO:0005829]; extracellular exosome [GO:0070062]; extracellular region [GO:0005576]; extracellular vesicle [GO:1903561]; intracellular membrane-bounded organelle [GO:0043231]; membrane [GO:0016020]; microtubule cytoskeleton [GO:0015630]; plasma membrane [GO:0005886]; specific granule lumen …	actin binding [GO:0003779]; actin filament binding [GO:0051015]; cadherin binding [GO:0045296]; calcium ion binding [GO:0005509]; calmodulin binding [GO:0005516]; structural constituent of cytoskeleton [GO:0005200]	PTM: Phosphorylation of Tyr-1176 decreases sensitivity to cleavage by calpain in vitro. {ECO:0000250}.
Q13501	Q13501	SQSTM_HUMAN	Sequestosome-1 (EBI3-associated protein of 60 kDa) (EBIAP) (p60) (Phosphotyrosine-independent ligand for the Lck SH2 domain of 62 kDa) (Ubiquitin-binding protein p62)	SQSTM1 ORCA OSIL	aggrephagy [GO:0035973]; apoptotic process [GO:0006915]; autophagy [GO:0006914]; autophagy of mitochondrion [GO:0000422]; brown fat cell proliferation [GO:0070342]; cell differentiation [GO:0030154]; endosomal transport [GO:0016197]; endosome organization [GO:0007032]; energy homeostasis [GO:0097009]; immune system process [GO:0002376]; intracellular signal transduction [GO:0035556]; macroautopha…	aggresome [GO:0016235]; amphisome [GO:0044753]; autolysosome [GO:0044754]; autophagosome [GO:0005776]; cytoplasm [GO:0005737]; cytosol [GO:0005829]; endoplasmic reticulum [GO:0005783]; extracellular exosome [GO:0070062]; inclusion body [GO:0016234]; intracellular membrane-bounded organelle [GO:0043231]; intracellular non-membrane-bounded organelle [GO:0043232]; late endosome [GO:0005770]; Lewy bo…	enzyme binding [GO:0019899]; identical protein binding [GO:0042802]; ionotropic glutamate receptor binding [GO:0035255]; K63-linked polyubiquitin modification-dependent protein binding [GO:0070530]; molecular condensate scaffold activity [GO:0140693]; molecular sequestering activity [GO:0140313]; protein kinase binding [GO:0019901]; protein kinase C binding [GO:0005080]; protein sequestering acti…	PTM: Phosphorylation at Ser-407 by ULK1 destabilizes the UBA dimer interface and increases binding affinity to ubiquitinated proteins (By similarity). Phosphorylation at Ser-407 also primes for subsequent phosphorylation at Ser-403 (By similarity). Phosphorylation at Ser-403 by CK2 or ULK1 promotes binding to ubiquitinated proteins by increasing the affinity between the UBA domain and polyubiquit…
Q9UQ35	Q9UQ35	SRRM2_HUMAN	Serine/arginine repetitive matrix protein 2 (300 kDa nuclear matrix antigen) (Serine/arginine-rich splicing factor-related nuclear matrix protein of 300 kDa) (SR-related nuclear matrix protein of 300 kDa) (Ser/Arg-related nuclear matrix protein of 300 kDa) (Splicing coactivator subunit SRm300) (Tax-responsive enhancer element-binding protein 803) (TaxREB803)	SRRM2 KIAA0324 SRL300 SRM300 HSPC075	mRNA splicing, via spliceosome [GO:0000398]	Cajal body [GO:0015030]; catalytic step 2 spliceosome [GO:0071013]; nuclear speck [GO:0016607]; nucleoplasm [GO:0005654]; nucleus [GO:0005634]; U2-type catalytic step 2 spliceosome [GO:0071007]; U2-type precatalytic spliceosome [GO:0071005]	C2H2 zinc finger domain binding [GO:0070742]; mRNA binding [GO:0003729]; RNA binding [GO:0003723]
A0A9L9PX63	A0A9L9PX63	A0A9L9PX63_HUMAN	Serine and arginine rich splicing factor 9	SRSF9		cytoplasm [GO:0005737]; nucleus [GO:0005634]	mRNA binding [GO:0003729]
E9PHV5	E9PHV5	E9PHV5_HUMAN	ITPR interacting domain containing 2	ITPRID2		cytosol [GO:0005829]; nucleoplasm [GO:0005654]; plasma membrane [GO:0005886]	signaling receptor binding [GO:0005102]
P27105	P27105	STOM_HUMAN	Stomatin (Erythrocyte band 7 integral membrane protein) (Erythrocyte membrane protein band 7.2) (Protein 7.2b)	STOM BND7 EPB72	positive regulation by host of viral genome replication [GO:0044829]; positive regulation of protein targeting to membrane [GO:0090314]; positive regulation of viral process [GO:0048524]; regulation of monoatomic ion transmembrane transport [GO:0034765]	azurophil granule membrane [GO:0035577]; blood microparticle [GO:0072562]; cytoskeleton [GO:0005856]; endoplasmic reticulum [GO:0005783]; extracellular exosome [GO:0070062]; extracellular space [GO:0005615]; melanosome [GO:0042470]; membrane [GO:0016020]; membrane raft [GO:0045121]; mitochondrion [GO:0005739]; perinuclear region of cytoplasm [GO:0048471]; plasma membrane [GO:0005886]; specific gr…	identical protein binding [GO:0042802]; ion channel inhibitor activity [GO:0008200]; protein homodimerization activity [GO:0042803]; RNA polymerase binding [GO:0070063]
P53999	P53999	TCP4_HUMAN	Activated RNA polymerase II transcriptional coactivator p15 (Positive cofactor 4) (PC4) (SUB1 homolog) (p14)	SUB1 PC4 RPO2TC1	negative regulation of DNA duplex unwinding [GO:1905463]; negative regulation of DNA metabolic process [GO:0051053]; positive regulation of transcription initiation by RNA polymerase II [GO:0060261]; regulation of transcription by RNA polymerase II [GO:0006357]; RNA polymerase II promoter clearance [GO:0001111]	extracellular exosome [GO:0070062]; nucleolus [GO:0005730]; nucleoplasm [GO:0005654]; nucleus [GO:0005634]; transcription regulator complex [GO:0005667]	identical protein binding [GO:0042802]; RNA binding [GO:0003723]; RNA polymerase II cis-regulatory region sequence-specific DNA binding [GO:0000978]; single-stranded DNA binding [GO:0003697]; transcription coactivator activity [GO:0003713]	PTM: Activity is controlled by protein kinases that target the regulatory region. Phosphorylation inactivates both ds DNA-binding and cofactor function, but does not affect binding to ssDNA. Seems to be phosphorylated in vivo by CK2 in at least 7 sites in the N-terminal Ser-rich region. {ECO:0000269|PubMed:16689930, ECO:0000269|PubMed:7809103, ECO:0000269|PubMed:9482861}.
Q9UH99	Q9UH99	SUN2_HUMAN	SUN domain-containing protein 2 (Protein unc-84 homolog B) (Rab5-interacting protein) (Rab5IP) (Sad1/unc-84 protein-like 2)	SUN2 FRIGG KIAA0668 RAB5IP UNC84B	centrosome localization [GO:0051642]; meiotic cell cycle [GO:0051321]; mitotic spindle organization [GO:0007052]; nuclear matrix anchoring at nuclear membrane [GO:0090292]; nuclear migration [GO:0007097]; nuclear migration along microfilament [GO:0031022]; nucleokinesis involved in cell motility in cerebral cortex radial glia guided migration [GO:0021817]; positive regulation of cell migration [G…	chromosome, telomeric region [GO:0000781]; condensed nuclear chromosome [GO:0000794]; endosome membrane [GO:0010008]; meiotic nuclear membrane microtubule tethering complex [GO:0034993]; nuclear envelope [GO:0005635]; nuclear inner membrane [GO:0005637]; nuclear membrane [GO:0031965]	cytoskeleton-nuclear membrane anchor activity [GO:0140444]; identical protein binding [GO:0042802]; lamin binding [GO:0005521]; microtubule binding [GO:0008017]; protein-membrane adaptor activity [GO:0043495]	PTM: The disulfide bond with SYNE2 is required for stability of the SUN2:SYNE2/KASH2 LINC complex under tensile forces though not required for the interaction. The disulfide bond is proposed to be conserved in LINC complexes involved in force transmission. {ECO:0000269|PubMed:26244732}.
Q5T8U5	Q5T8U5	Q5T8U5_HUMAN	Surfeit locus protein 4	SURF4 RP11-244N20.4-004	Golgi organization [GO:0007030]; protein transport [GO:0015031]	cytosol [GO:0005829]; endoplasmic reticulum [GO:0005783]; endoplasmic reticulum membrane [GO:0005789]; endoplasmic reticulum-Golgi intermediate compartment membrane [GO:0033116]; Golgi apparatus [GO:0005794]; Golgi membrane [GO:0000139]; nuclear membrane [GO:0031965]
A0A6I8PIX7	A0A6I8PIX7	A0A6I8PIX7_HUMAN	Supervillin	SVIL	actin filament severing [GO:0051014]; actin polymerization or depolymerization [GO:0008154]; barbed-end actin filament capping [GO:0051016]	actin cytoskeleton [GO:0015629]; cytosol [GO:0005829]; plasma membrane [GO:0005886]	actin filament binding [GO:0051015]; phosphatidylinositol-4,5-bisphosphate binding [GO:0005546]
O15061	O15061	SYNEM_HUMAN	Synemin (Desmuslin)	SYNM DMN KIAA0353 SYN	fast-twitch skeletal muscle fiber contraction [GO:0031443]; intermediate filament cytoskeleton organization [GO:0045104]	adherens junction [GO:0005912]; costamere [GO:0043034]; intermediate filament [GO:0005882]; intermediate filament cytoskeleton [GO:0045111]; neurofilament cytoskeleton [GO:0060053]; sarcolemma [GO:0042383]	intermediate filament binding [GO:0019215]; structural constituent of cytoskeleton [GO:0005200]; structural constituent of muscle [GO:0008307]; vinculin binding [GO:0017166]
P37802	P37802	TAGL2_HUMAN	Transgelin-2 (Epididymis tissue protein Li 7e) (SM22-alpha homolog)	TAGLN2 KIAA0120 CDABP0035	actin filament organization [GO:0007015]; epithelial cell differentiation [GO:0030855]	actin cytoskeleton [GO:0015629]; cytosol [GO:0005829]; extracellular exosome [GO:0070062]; extracellular region [GO:0005576]; vesicle [GO:0031982]	actin filament binding [GO:0051015]; cadherin binding [GO:0045296]
A0A8V8TM28	A0A8V8TM28	A0A8V8TM28_HUMAN	V-type proton ATPase subunit a	TCIRG1	vacuolar acidification [GO:0007035]	plasma membrane [GO:0005886]; vacuolar proton-transporting V-type ATPase, V0 domain [GO:0000220]	ATPase binding [GO:0051117]; proton-transporting ATPase activity, rotational mechanism [GO:0046961]
P17987	P17987	TCPA_HUMAN	T-complex protein 1 subunit alpha (TCP-1-alpha) (CCT-alpha) (Chaperonin containing T-complex polypeptide 1 subunit 1)	TCP1 CCT1 CCTA	binding of sperm to zona pellucida [GO:0007339]; chaperone-mediated protein folding [GO:0061077]; positive regulation of establishment of protein localization to telomere [GO:1904851]; positive regulation of protein localization to Cajal body [GO:1904871]; positive regulation of telomerase activity [GO:0051973]; positive regulation of telomerase RNA localization to Cajal body [GO:1904874]; positi…	acrosomal vesicle [GO:0001669]; cell body [GO:0044297]; centrosome [GO:0005813]; chaperonin-containing T-complex [GO:0005832]; cytosol [GO:0005829]; extracellular exosome [GO:0070062]; Golgi apparatus [GO:0005794]; heterochromatin [GO:0000792]; microtubule [GO:0005874]; pericentriolar material [GO:0000242]; zona pellucida receptor complex [GO:0002199]	ATP binding [GO:0005524]; ATP hydrolysis activity [GO:0016887]; ATP-dependent protein folding chaperone [GO:0140662]; protein folding chaperone [GO:0044183]; RNA binding [GO:0003723]; ubiquitin protein ligase binding [GO:0031625]; unfolded protein binding [GO:0051082]
Q15582	Q15582	BGH3_HUMAN	Transforming growth factor-beta-induced protein ig-h3 (Beta ig-h3) (Kerato-epithelin) (RGD-containing collagen-associated protein) (RGD-CAP)	TGFBI BIGH3	angiogenesis [GO:0001525]; cell adhesion [GO:0007155]; cell population proliferation [GO:0008283]; chondrocyte differentiation [GO:0002062]; extracellular matrix organization [GO:0030198]; localization [GO:0051179]; negative regulation of cell adhesion [GO:0007162]; response to stimulus [GO:0050896]; visual perception [GO:0007601]	basement membrane [GO:0005604]; collagen-containing extracellular matrix [GO:0062023]; extracellular exosome [GO:0070062]; extracellular matrix [GO:0031012]; extracellular region [GO:0005576]; extracellular space [GO:0005615]; plasma membrane [GO:0005886]; trans-Golgi network [GO:0005802]	cell adhesion molecule binding [GO:0050839]; collagen binding [GO:0005518]; extracellular matrix binding [GO:0050840]; extracellular matrix structural constituent [GO:0005201]; identical protein binding [GO:0042802]; integrin binding [GO:0005178]	PTM: Gamma-carboxylation is controversial. Gamma-carboxyglutamated; gamma-carboxyglutamate residues are formed by vitamin K dependent carboxylation; these residues may be required for binding to calcium (PubMed:18450759). According to a more recent report, does not contain vitamin K-dependent gamma-carboxyglutamate residues (PubMed:26273833). {ECO:0000269|PubMed:18450759, ECO:0000269|PubMed:26273…
P21980	P21980	TGM2_HUMAN	Protein-glutamine gamma-glutamyltransferase 2 (EC 2.3.2.13) (Erythrocyte transglutaminase) (Heart G alpha(h)) (hhG alpha(h)) (Isopeptidase TGM2) (EC 3.4.-.-) (Protein G alpha(h)) (G(h)) (Protein-glutamine deamidase TGM2) (EC 3.5.1.44) (Protein-glutamine dopaminyltransferase TGM2) (EC 2.3.1.-) (Protein-glutamine histaminyltransferase TGM2) (EC 2.3.1.-) (Protein-glutamine noradrenalinyltransferase …	TGM2	apoptotic cell clearance [GO:0043277]; bone development [GO:0060348]; branching involved in salivary gland morphogenesis [GO:0060445]; cellular response to cocaine [GO:0071314]; cellular response to dopamine [GO:1903351]; cellular response to serotonin [GO:1904015]; dopamine secretion [GO:0014046]; gene expression [GO:0010467]; negative regulation of endoplasmic reticulum calcium ion concentratio…	chromatin [GO:0000785]; collagen-containing extracellular matrix [GO:0062023]; cytosol [GO:0005829]; endoplasmic reticulum [GO:0005783]; extracellular exosome [GO:0070062]; extracellular matrix [GO:0031012]; focal adhesion [GO:0005925]; mitochondrion [GO:0005739]; nucleosome [GO:0000786]; nucleus [GO:0005634]; perinuclear region of cytoplasm [GO:0048471]; plasma membrane [GO:0005886]	calcium ion binding [GO:0005509]; GTP binding [GO:0005525]; histone dopaminyltransferase activity [GO:0120297]; histone serotonyltransferase activity [GO:0120295]; peptidase activity [GO:0008233]; peptide histaminyltransferase activity [GO:0120299]; peptide noradrenalinyltransferase activity [GO:0120298]; protein-glutamine gamma-glutamyltransferase activity [GO:0003810]; protein-glutamine glutami…	PTM: Disulfide bond formation inactivates the calcium-dependent acyltransferase activity (PubMed:20547769). Cys-370 can form disulfide bonds with both Cys-230 and Cys-371: formation of a disulfide bond between Cys-230 and Cys-370 facilitates formation of the disulfide between Cys-370 and Cys-371, which promotes inactivation of the acyltransferase activity (PubMed:20547769). May also form intercha…
Q8NI27	Q8NI27	THOC2_HUMAN	THO complex subunit 2 (Tho2) (hTREX120)	THOC2 CXorf3	blastocyst development [GO:0001824]; cell morphogenesis [GO:0000902]; generation of neurons [GO:0048699]; mRNA export from nucleus [GO:0006406]; mRNA processing [GO:0006397]; negative regulation of neuron projection development [GO:0010977]; neuron development [GO:0048666]; poly(A)+ mRNA export from nucleus [GO:0016973]; regulation of gene expression [GO:0010468]; regulation of mRNA export from n…	nuclear speck [GO:0016607]; nucleoplasm [GO:0005654]; THO complex [GO:0000347]; THO complex part of transcription export complex [GO:0000445]; transcription export complex [GO:0000346]	mRNA binding [GO:0003729]
Q13769	Q13769	THOC5_HUMAN	THO complex subunit 5 homolog (Functional spliceosome-associated protein 79) (fSAP79) (NF2/meningioma region protein pK1.3) (Placental protein 39.2) (PP39.2) (hTREX90)	THOC5 C22orf19 KIAA0983	monocyte differentiation [GO:0030224]; mRNA export from nucleus [GO:0006406]; mRNA processing [GO:0006397]; positive regulation of DNA-templated transcription, elongation [GO:0032786]; primitive hemopoiesis [GO:0060215]; RNA splicing [GO:0008380]	cytoplasm [GO:0005737]; nucleoplasm [GO:0005654]; nucleus [GO:0005634]; THO complex [GO:0000347]; THO complex part of transcription export complex [GO:0000445]; transcription export complex [GO:0000346]	mRNA binding [GO:0003729]	PTM: Phosphorylated on tyrosine upon binding to activated CSF1R; which causes a dissociation of the two proteins. Phosphorylation on Ser-5 and/or Ser-6 is required for nuclear export. Phosphorylated on Thr-328 in insulin-stimulated adipocytes (By similarity). Phosphorylation at Tyr-225 modulates mRNA binding. {ECO:0000250, ECO:0000269|PubMed:18373705, ECO:0000269|PubMed:23032722}.
A0A3B3ITZ9	A0A3B3ITZ9	A0A3B3ITZ9_HUMAN	Thyroid hormone receptor associated protein 3	THRAP3	positive regulation of transcription by RNA polymerase II [GO:0045944]	mediator complex [GO:0016592]; nuclear speck [GO:0016607]	DNA binding [GO:0003677]; transcription coregulator activity [GO:0003712]
P29401	P29401	TKT_HUMAN	Transketolase (TK) (EC 2.2.1.1)	TKT	glyceraldehyde-3-phosphate biosynthetic process [GO:0046166]; pentose-phosphate shunt [GO:0006098]; pentose-phosphate shunt, non-oxidative branch [GO:0009052]; regulation of growth [GO:0040008]; xylulose 5-phosphate biosynthetic process [GO:1901159]	cytosol [GO:0005829]; endoplasmic reticulum membrane [GO:0005789]; extracellular exosome [GO:0070062]; nuclear body [GO:0016604]; nucleoplasm [GO:0005654]; peroxisome [GO:0005777]; vesicle [GO:0031982]	calcium ion binding [GO:0005509]; magnesium ion binding [GO:0000287]; protein homodimerization activity [GO:0042803]; thiamine pyrophosphate binding [GO:0030976]; transketolase activity [GO:0004802]
Q9Y490	Q9Y490	TLN1_HUMAN	Talin-1	TLN1 KIAA1027 TLN	cell-cell adhesion [GO:0098609]; cell-cell junction assembly [GO:0007043]; cell-substrate junction assembly [GO:0007044]; cortical actin cytoskeleton organization [GO:0030866]; integrin activation [GO:0033622]; integrin-mediated signaling pathway [GO:0007229]; platelet aggregation [GO:0070527]; regulation of focal adhesion assembly [GO:0051893]	adherens junction [GO:0005912]; cell surface [GO:0009986]; cytoskeleton [GO:0005856]; cytosol [GO:0005829]; extracellular exosome [GO:0070062]; extracellular region [GO:0005576]; focal adhesion [GO:0005925]; plasma membrane [GO:0005886]; ruffle [GO:0001726]; ruffle membrane [GO:0032587]	actin filament binding [GO:0051015]; cadherin binding [GO:0045296]; integrin binding [GO:0005178]; LIM domain binding [GO:0030274]; phosphatidylinositol binding [GO:0035091]; phosphatidylserine binding [GO:0001786]; structural constituent of cytoskeleton [GO:0005200]; vinculin binding [GO:0017166]
Q96SK2	Q96SK2	TM209_HUMAN	Transmembrane protein 209	TMEM209		Golgi apparatus [GO:0005794]; membrane [GO:0016020]; nuclear envelope [GO:0005635]
Q9BTV4	Q9BTV4	TMM43_HUMAN	Transmembrane protein 43 (Protein LUMA)	TMEM43 UNQ2564/PRO6244	innate immune response [GO:0045087]; lipid metabolic process [GO:0006629]; nuclear membrane organization [GO:0071763]	endoplasmic reticulum lumen [GO:0005788]; endoplasmic reticulum membrane [GO:0005789]; Golgi apparatus [GO:0005794]; nuclear envelope [GO:0005635]; nuclear inner membrane [GO:0005637]; plasma membrane [GO:0005886]	identical protein binding [GO:0042802]; protein self-association [GO:0043621]
Q9C0C2	Q9C0C2	TB182_HUMAN	182 kDa tankyrase-1-binding protein	TNKS1BP1 KIAA1741 TAB182	cellular response to ionizing radiation [GO:0071479]; double-strand break repair [GO:0006302]; nuclear-transcribed mRNA poly(A) tail shortening [GO:0000289]; positive regulation of peptidyl-serine phosphorylation [GO:0033138]; positive regulation of peptidyl-threonine phosphorylation [GO:0010800]; positive regulation of protein autophosphorylation [GO:0031954]; telomere maintenance via telomerase…	adherens junction [GO:0005912]; CCR4-NOT complex [GO:0030014]; cytoplasm [GO:0005737]; cytoskeleton [GO:0005856]; cytosol [GO:0005829]; heterochromatin [GO:0000792]; nucleus [GO:0005634]; plasma membrane [GO:0005886]	ankyrin repeat binding [GO:0071532]; cadherin binding [GO:0045296]; enzyme binding [GO:0019899]; protein-containing complex binding [GO:0044877]	PTM: ADP-ribosylated by TNKS1 (in vitro).
P60174	P60174	TPIS_HUMAN	Triosephosphate isomerase (TIM) (EC 5.3.1.1) (Methylglyoxal synthase) (EC 4.2.3.3) (Triose-phosphate isomerase)	TPI1 TPI	canonical glycolysis [GO:0061621]; gluconeogenesis [GO:0006094]; glyceraldehyde-3-phosphate biosynthetic process [GO:0046166]; glycerol catabolic process [GO:0019563]; glycolytic process [GO:0006096]; methylglyoxal biosynthetic process [GO:0019242]	cytosol [GO:0005829]; extracellular exosome [GO:0070062]; extracellular space [GO:0005615]; nucleus [GO:0005634]	methylglyoxal synthase activity [GO:0008929]; protein homodimerization activity [GO:0042803]; triose-phosphate isomerase activity [GO:0004807]; ubiquitin protein ligase binding [GO:0031625]
A0A087WWU8	A0A087WWU8	A0A087WWU8_HUMAN	Tropomyosin 3	TPM3	actin filament organization [GO:0007015]; muscle contraction [GO:0006936]	actin filament [GO:0005884]	actin filament binding [GO:0051015]
Q13509	Q13509	TBB3_HUMAN	Tubulin beta-3 chain (Tubulin beta-4 chain) (Tubulin beta-III)	TUBB3 TUBB4	axon guidance [GO:0007411]; dorsal root ganglion development [GO:1990791]; microtubule cytoskeleton organization [GO:0000226]; mitotic cell cycle [GO:0000278]	axon [GO:0030424]; cell periphery [GO:0071944]; cytoplasm [GO:0005737]; dendrite [GO:0030425]; extracellular exosome [GO:0070062]; filopodium [GO:0030175]; growth cone [GO:0030426]; intercellular bridge [GO:0045171]; lamellipodium [GO:0030027]; microtubule [GO:0005874]; microtubule cytoskeleton [GO:0015630]; mitotic spindle [GO:0072686]; neuronal cell body [GO:0043025]; nucleus [GO:0005634]	GTP binding [GO:0005525]; GTPase activity [GO:0003924]; metal ion binding [GO:0046872]; netrin receptor binding [GO:1990890]; peptide binding [GO:0042277]; structural constituent of cytoskeleton [GO:0005200]	PTM: Some glutamate residues at the C-terminus are polyglutamylated, resulting in polyglutamate chains on the gamma-carboxyl group (PubMed:26875866). Polyglutamylation plays a key role in microtubule severing by spastin (SPAST). SPAST preferentially recognizes and acts on microtubules decorated with short polyglutamate tails: severing activity by SPAST increases as the number of glutamates per tu…
P49411	P49411	EFTU_HUMAN	Elongation factor Tu, mitochondrial (EF-Tu) (P43)	TUFM	mitochondrial translational elongation [GO:0070125]; response to ethanol [GO:0045471]; translational elongation [GO:0006414]	cytosol [GO:0005829]; extracellular exosome [GO:0070062]; membrane [GO:0016020]; mitochondrial nucleoid [GO:0042645]; mitochondrial outer membrane [GO:0005741]; mitochondrion [GO:0005739]; synapse [GO:0045202]	GTP binding [GO:0005525]; GTPase activity [GO:0003924]; RNA binding [GO:0003723]; translation elongation factor activity [GO:0003746]
Q01081	Q01081	U2AF1_HUMAN	Splicing factor U2AF 35 kDa subunit (U2 auxiliary factor 35 kDa subunit) (U2 small nuclear RNA auxiliary factor 1) (U2 snRNP auxiliary factor small subunit)	U2AF1 U2AF35 U2AFBP FP793	mRNA processing [GO:0006397]; mRNA splicing, via spliceosome [GO:0000398]; RNA splicing [GO:0008380]	Cajal body [GO:0015030]; catalytic step 2 spliceosome [GO:0071013]; nuclear speck [GO:0016607]; nucleoplasm [GO:0005654]; spliceosomal complex [GO:0005681]; U2AF complex [GO:0089701]	metal ion binding [GO:0046872]; pre-mRNA 3'-splice site binding [GO:0030628]; RNA binding [GO:0003723]; RS domain binding [GO:0050733]
O15042	O15042	SR140_HUMAN	U2 snRNP-associated SURP motif-containing protein (140 kDa Ser/Arg-rich domain protein) (U2-associated protein SR140)	U2SURP KIAA0332 SR140	RNA processing [GO:0006396]	nucleoplasm [GO:0005654]; nucleus [GO:0005634]	actin cytoskeleton [GO:0015629]; cytosol [GO:0005829]; plasma membrane [GO:0005886]
P22314	P22314	UBA1_HUMAN	Ubiquitin-like modifier-activating enzyme 1 (EC 6.2.1.45) (Protein A1S9) (Ubiquitin-activating enzyme E1)	UBA1 A1S9T UBE1	DNA damage response [GO:0006974]; protein ubiquitination [GO:0016567]; ubiquitin-dependent protein catabolic process [GO:0006511]	cytoplasm [GO:0005737]; cytosol [GO:0005829]; extracellular exosome [GO:0070062]; mitochondrion [GO:0005739]; nucleoplasm [GO:0005654]; nucleus [GO:0005634]	ATP binding [GO:0005524]; RNA binding [GO:0003723]; ubiquitin activating enzyme activity [GO:0004839]	PTM: ISGylated. {ECO:0000269|PubMed:16139798}.
P09936	P09936	UCHL1_HUMAN	Ubiquitin carboxyl-terminal hydrolase isozyme L1 (UCH-L1) (EC 3.4.19.12) (Neuron cytoplasmic protein 9.5) (PGP 9.5) (PGP9.5) (Ubiquitin thioesterase L1)	UCHL1	adult walking behavior [GO:0007628]; axon target recognition [GO:0007412]; axonal transport of mitochondrion [GO:0019896]; cellular response to xenobiotic stimulus [GO:0071466]; eating behavior [GO:0042755]; male germ cell proliferation [GO:0002176]; muscle cell development [GO:0055001]; negative regulation of MAP kinase activity [GO:0043407]; neuromuscular process [GO:0050905]; positive regulati…	axon cytoplasm [GO:1904115]; cytoplasm [GO:0005737]; cytosol [GO:0005829]; endoplasmic reticulum membrane [GO:0005789]; neuron projection terminus [GO:0044306]; neuronal cell body [GO:0043025]; nucleoplasm [GO:0005654]	alpha-2A adrenergic receptor binding [GO:0031694]; cysteine-type deubiquitinase activity [GO:0004843]; cysteine-type endopeptidase activity [GO:0004197]; omega peptidase activity [GO:0008242]; ubiquitin binding [GO:0043130]; ubiquitin protein ligase binding [GO:0031625]	PTM: O-glycosylated. {ECO:0000250}.
O60701	O60701	UGDH_HUMAN	UDP-glucose 6-dehydrogenase (UDP-Glc dehydrogenase) (UDP-GlcDH) (UDPGDH) (EC 1.1.1.22)	UGDH	chondroitin sulfate biosynthetic process [GO:0030206]; gastrulation with mouth forming second [GO:0001702]; glycosaminoglycan biosynthetic process [GO:0006024]; heparan sulfate proteoglycan biosynthetic process [GO:0015012]; neuron development [GO:0048666]; protein hexamerization [GO:0034214]; UDP-glucuronate biosynthetic process [GO:0006065]	cytosol [GO:0005829]; extracellular exosome [GO:0070062]; nucleoplasm [GO:0005654]; nucleus [GO:0005634]	identical protein binding [GO:0042802]; NAD binding [GO:0051287]; UDP-glucose 6-dehydrogenase activity [GO:0003979]
Q14146	Q14146	URB2_HUMAN	Unhealthy ribosome biogenesis protein 2 homolog	URB2 KIAA0133	regulation of signal transduction by p53 class mediator [GO:1901796]; ribosome biogenesis [GO:0042254]	aggresome [GO:0016235]; midbody [GO:0030496]; nucleolus [GO:0005730]
P18206	P18206	VINC_HUMAN	Vinculin (Metavinculin) (MV)	VCL	adherens junction assembly [GO:0034333]; apical junction assembly [GO:0043297]; axon extension [GO:0048675]; cell adhesion [GO:0007155]; cell-matrix adhesion [GO:0007160]; epithelial cell-cell adhesion [GO:0090136]; lamellipodium assembly [GO:0030032]; maintenance of blood-brain barrier [GO:0035633]; morphogenesis of an epithelium [GO:0002009]; negative regulation of cell migration [GO:0030336]; …	adherens junction [GO:0005912]; brush border [GO:0005903]; cell projection [GO:0042995]; cell-cell contact zone [GO:0044291]; cell-cell junction [GO:0005911]; cell-substrate junction [GO:0030055]; costamere [GO:0043034]; cytoplasm [GO:0005737]; cytoskeleton [GO:0005856]; cytosol [GO:0005829]; extracellular exosome [GO:0070062]; extracellular region [GO:0005576]; extracellular vesicle [GO:1903561]…	actin binding [GO:0003779]; alpha-catenin binding [GO:0045294]; beta-catenin binding [GO:0008013]; cadherin binding [GO:0045296]; dystroglycan binding [GO:0002162]; molecular adaptor activity [GO:0060090]; structural molecule activity [GO:0005198]; ubiquitin protein ligase binding [GO:0031625]	PTM: Phosphorylated; on serines, threonines and tyrosines. Phosphorylation on Tyr-1133 in activated platelets affects head-tail interactions and cell spreading but has no effect on actin binding nor on localization to focal adhesion plaques (By similarity). {ECO:0000250|UniProtKB:P12003}.; PTM: Acetylated; mainly by myristic acid but also by a small amount of palmitic acid. {ECO:0000250|UniProtKB…
P21796	P21796	VDAC1_HUMAN	Voltage-dependent anion-selective channel protein 1 (VDAC-1) (hVDAC1) (Outer mitochondrial membrane protein porin 1) (Plasmalemmal porin) (Porin 31HL) (Porin 31HM)	VDAC1 VDAC	apoptotic process [GO:0006915]; behavioral fear response [GO:0001662]; epithelial cell differentiation [GO:0030855]; learning [GO:0007612]; monoatomic anion transport [GO:0006820]; negative regulation of apoptotic process [GO:0043066]; negative regulation of calcium import into the mitochondrion [GO:0110099]; negative regulation of reactive oxygen species metabolic process [GO:2000378]; neuron-ne…	extracellular exosome [GO:0070062]; membrane [GO:0016020]; membrane raft [GO:0045121]; mitochondrial membrane [GO:0031966]; mitochondrial nucleoid [GO:0042645]; mitochondrial outer membrane [GO:0005741]; mitochondrial permeability transition pore complex [GO:0005757]; mitochondrion [GO:0005739]; nucleus [GO:0005634]; plasma membrane [GO:0005886]; pore complex [GO:0046930]; synapse [GO:0045202]	ceramide binding [GO:0097001]; cholesterol binding [GO:0015485]; identical protein binding [GO:0042802]; oxysterol binding [GO:0008142]; phosphatidylcholine binding [GO:0031210]; porin activity [GO:0015288]; protein kinase binding [GO:0019901]; transmembrane transporter binding [GO:0044325]; voltage-gated monoatomic anion channel activity [GO:0008308]	PTM: Phosphorylation at Ser-193 by NEK1 promotes the open conformational state preventing excessive mitochondrial membrane permeability and subsequent apoptotic cell death after injury. Phosphorylation by the AKT-GSK3B axis stabilizes the protein probably by preventing ubiquitin-mediated proteasomal degradation. {ECO:0000269|PubMed:20230784}.; PTM: Ubiquitinated (PubMed:25621951, PubMed:32047033)…
U3KQC1	U3KQC1	U3KQC1_HUMAN	WD repeat-containing protein 18	WDR18	DNA-templated DNA replication [GO:0006261]; rRNA processing [GO:0006364]	dynein axonemal particle [GO:0120293]; nuclear pre-replicative complex [GO:0005656]; nucleolus [GO:0005730]; nucleoplasm [GO:0005654]
P13010	P13010	XRCC5_HUMAN	X-ray repair cross-complementing protein 5 (EC 3.6.4.-) (86 kDa subunit of Ku antigen) (ATP-dependent DNA helicase 2 subunit 2) (ATP-dependent DNA helicase II 80 kDa subunit) (CTC box-binding factor 85 kDa subunit) (CTC85) (CTCBF) (DNA repair protein XRCC5) (Ku80) (Ku86) (Lupus Ku autoantigen protein p86) (Nuclear factor IV) (Thyroid-lupus autoantigen) (TLAA) (X-ray repair complementing defective…	XRCC5 G22P2	activation of innate immune response [GO:0002218]; cellular hyperosmotic salinity response [GO:0071475]; cellular response to fatty acid [GO:0071398]; cellular response to gamma radiation [GO:0071480]; cellular response to leukemia inhibitory factor [GO:1990830]; cellular response to X-ray [GO:0071481]; DNA damage response [GO:0006974]; DNA recombination [GO:0006310]; double-strand break repair […	chromosome, telomeric region [GO:0000781]; cytosol [GO:0005829]; DNA-dependent protein kinase complex [GO:0070418]; DNA-dependent protein kinase-DNA ligase 4 complex [GO:0005958]; extracellular region [GO:0005576]; Ku70:Ku80 complex [GO:0043564]; membrane [GO:0016020]; nonhomologous end joining complex [GO:0070419]; nuclear telomere cap complex [GO:0000783]; nucleolus [GO:0005730]; nucleoplasm [G…	ATP binding [GO:0005524]; ATP hydrolysis activity [GO:0016887]; ATP-dependent activity, acting on DNA [GO:0008094]; damaged DNA binding [GO:0003684]; DNA binding [GO:0003677]; DNA end binding [GO:0045027]; DNA helicase activity [GO:0003678]; double-stranded DNA binding [GO:0003690]; enzyme activator activity [GO:0008047]; protein-containing complex binding [GO:0044877]; RNA binding [GO:0003723]; …	PTM: ADP-ribosylated by PARP3. {ECO:0000269|PubMed:24598253}.; PTM: Phosphorylated on serine residues. Phosphorylation by PRKDC may enhance helicase activity. {ECO:0000269|PubMed:10026262}.; PTM: Sumoylated. {ECO:0000269|PubMed:15561718}.; PTM: Ubiquitinated by RNF8 via 'Lys-48'-linked ubiquitination following DNA damage, leading to its degradation and removal from DNA damage sites (PubMed:222668…
P49750	P49750	YLPM1_HUMAN	YLP motif-containing protein 1 (Nuclear protein ZAP3) (ZAP113)	YLPM1 C14orf170 ZAP3	regulation of telomere maintenance [GO:0032204]	nuclear speck [GO:0016607]; nucleus [GO:0005634]	RNA binding [GO:0003723]
P31946	P31946	1433B_HUMAN	14-3-3 protein beta/alpha (Protein 1054) (Protein kinase C inhibitor protein 1) (KCIP-1) [Cleaved into: 14-3-3 protein beta/alpha, N-terminally processed]	YWHAB	cytoplasmic sequestering of protein [GO:0051220]; negative regulation of G protein-coupled receptor signaling pathway [GO:0045744]; negative regulation of protein dephosphorylation [GO:0035308]; positive regulation of catalytic activity [GO:0043085]; protein targeting [GO:0006605]; signal transduction [GO:0007165]	cytoplasm [GO:0005737]; cytosol [GO:0005829]; extracellular exosome [GO:0070062]; focal adhesion [GO:0005925]; melanosome [GO:0042470]; membrane [GO:0016020]; perinuclear region of cytoplasm [GO:0048471]; vacuolar membrane [GO:0005774]	cadherin binding [GO:0045296]; enzyme binding [GO:0019899]; histone deacetylase binding [GO:0042826]; identical protein binding [GO:0042802]; phosphoprotein binding [GO:0051219]; phosphoserine residue binding [GO:0050815]; protein domain specific binding [GO:0019904]; protein kinase inhibitor activity [GO:0004860]	PTM: The alpha, brain-specific form differs from the beta form in being phosphorylated. Phosphorylated on Ser-60 by protein kinase C delta type catalytic subunit in a sphingosine-dependent fashion. {ECO:0000250}.
P61981	P61981	1433G_HUMAN	14-3-3 protein gamma (Protein kinase C inhibitor protein 1) (KCIP-1) [Cleaved into: 14-3-3 protein gamma, N-terminally processed]	YWHAG	cellular response to glucose starvation [GO:0042149]; cellular response to insulin stimulus [GO:0032869]; negative regulation of protein kinase activity [GO:0006469]; negative regulation of TORC1 signaling [GO:1904262]; protein targeting [GO:0006605]; regulation of neuron differentiation [GO:0045664]; regulation of signal transduction [GO:0009966]; regulation of synaptic plasticity [GO:0048167]; …	cytoplasm [GO:0005737]; cytosol [GO:0005829]; extracellular exosome [GO:0070062]; focal adhesion [GO:0005925]; membrane [GO:0016020]; presynapse [GO:0098793]	identical protein binding [GO:0042802]; insulin-like growth factor receptor binding [GO:0005159]; phosphoserine residue binding [GO:0050815]; protein domain specific binding [GO:0019904]; protein kinase C binding [GO:0005080]; protein kinase C inhibitor activity [GO:0008426]; protein sequestering activity [GO:0140311]; receptor tyrosine kinase binding [GO:0030971]; RNA binding [GO:0003723]	PTM: Phosphorylated by various PKC isozymes. {ECO:0000269|PubMed:10433554, ECO:0000269|Ref.7}.
P27348	P27348	1433T_HUMAN	14-3-3 protein theta (14-3-3 protein T-cell) (14-3-3 protein tau) (Protein HS1)	YWHAQ	negative regulation of DNA-templated transcription [GO:0045892]; negative regulation of monoatomic ion transmembrane transport [GO:0034766]; protein targeting [GO:0006605]; signal transduction [GO:0007165]; small GTPase-mediated signal transduction [GO:0007264]; substantia nigra development [GO:0021762]	cytoplasm [GO:0005737]; cytosol [GO:0005829]; extracellular exosome [GO:0070062]; focal adhesion [GO:0005925]; membrane [GO:0016020]; protein-containing complex [GO:0032991]; synapse [GO:0045202]	14-3-3 protein binding [GO:0071889]; identical protein binding [GO:0042802]; protein domain specific binding [GO:0019904]; transmembrane transporter binding [GO:0044325]	PTM: Ser-232 is probably phosphorylated by CK1. {ECO:0000269|PubMed:9360956}.
O15231	O15231	ZN185_HUMAN	Zinc finger protein 185 (LIM domain protein ZNF185) (P1-A)	ZNF185		cytoplasm [GO:0005737]; cytoskeleton [GO:0005856]; focal adhesion [GO:0005925]	zinc ion binding [GO:0008270]
Q14966	Q14966	ZN638_HUMAN	Zinc finger protein 638 (Cutaneous T-cell lymphoma-associated antigen se33-1) (CTCL-associated antigen se33-1) (Nuclear protein 220) (Zinc finger matrin-like protein)	ZNF638 NP220 ZFML	regulation of RNA splicing [GO:0043484]; RNA splicing [GO:0008380]	cytoplasm [GO:0005737]; intracellular membrane-bounded organelle [GO:0043231]; nuclear speck [GO:0016607]; nucleoplasm [GO:0005654]; nucleus [GO:0005634]	double-stranded DNA binding [GO:0003690]; mRNA binding [GO:0003729]; RNA binding [GO:0003723]; zinc ion binding [GO:0008270]
A0A1W2PNV4	A0A1W2PNV4	A0A1W2PNV4_HUMAN	Actin-related protein 2/3 complex subunit 1A		Arp2/3 complex-mediated actin nucleation [GO:0034314]	Arp2/3 protein complex [GO:0005885]; cytoplasm [GO:0005737]; nucleus [GO:0005634]	actin filament binding [GO:0051015]
A0A2R8YEA7	A0A2R8YEA7	A0A2R8YEA7_HUMAN	Actin beta	ACTB	anatomical structure morphogenesis [GO:0009653]; regulation of transcription by RNA polymerase II [GO:0006357]	RSC-type complex [GO:0016586]; SWI/SNF complex [GO:0016514]
Q9NRG9	Q9NRG9	AAAS_HUMAN	Aladin (Adracalin)	AAAS ADRACALA GL003	fertilization [GO:0009566]; learning [GO:0007612]; microtubule bundle formation [GO:0001578]; mitotic spindle assembly [GO:0090307]; mRNA transport [GO:0051028]; nucleocytoplasmic transport [GO:0006913]; protein transport [GO:0015031]; regulation of nucleocytoplasmic transport [GO:0046822]	centrosome [GO:0005813]; cytosol [GO:0005829]; membrane [GO:0016020]; mitotic spindle [GO:0072686]; nuclear envelope [GO:0005635]; nuclear membrane [GO:0031965]; nuclear pore [GO:0005643]; nucleoplasm [GO:0005654]; nucleus [GO:0005634]; spindle pole [GO:0000922]
Q9NY61	Q9NY61	AATF_HUMAN	Protein AATF (Apoptosis-antagonizing transcription factor) (Rb-binding protein Che-1)	AATF CHE1 DED HSPC277	cell adhesion [GO:0007155]; DNA damage response [GO:0006974]; embryonic cleavage [GO:0040016]; maturation of SSU-rRNA from tricistronic rRNA transcript (SSU-rRNA, 5.8S rRNA, LSU-rRNA) [GO:0000462]; negative regulation of amyloid precursor protein biosynthetic process [GO:0042985]; negative regulation of apoptotic process [GO:0043066]; negative regulation of apoptotic signaling pathway [GO:2001234…	cytoplasm [GO:0005737]; nucleolus [GO:0005730]; nucleoplasm [GO:0005654]; nucleus [GO:0005634]; small-subunit processome [GO:0032040]; transcription regulator complex [GO:0005667]	leucine zipper domain binding [GO:0043522]; protein kinase binding [GO:0019901]; RNA binding [GO:0003723]; tau protein binding [GO:0048156]	PTM: Hyperphosphorylated during the G1/S phase transition.
Q9UG63	Q9UG63	ABCF2_HUMAN	ATP-binding cassette sub-family F member 2 (Iron-inhibited ABC transporter 2)	ABCF2 HUSSY-18		membrane [GO:0016020]; plasma membrane [GO:0005886]	ATP binding [GO:0005524]; ATP hydrolysis activity [GO:0016887]
P63261	P63261	ACTG_HUMAN	Actin, cytoplasmic 2 (EC 3.6.4.-) (Gamma-actin) [Cleaved into: Actin, cytoplasmic 2, N-terminally processed]	ACTG1 ACTG	angiogenesis [GO:0001525]; axonogenesis [GO:0007409]; cell motility [GO:0048870]; cellular response to type II interferon [GO:0071346]; maintenance of blood-brain barrier [GO:0035633]; morphogenesis of a polarized epithelium [GO:0001738]; platelet aggregation [GO:0070527]; positive regulation of cell migration [GO:0030335]; positive regulation of gene expression [GO:0010628]; positive regulation …	actin filament [GO:0005884]; apical junction complex [GO:0043296]; axon [GO:0030424]; basal body patch [GO:0120220]; blood microparticle [GO:0072562]; calyx of Held [GO:0044305]; cell-cell junction [GO:0005911]; cytoplasm [GO:0005737]; cytoskeleton [GO:0005856]; cytosol [GO:0005829]; dense body [GO:0097433]; extracellular exosome [GO:0070062]; extracellular space [GO:0005615]; filamentous actin […	ATP binding [GO:0005524]; hydrolase activity [GO:0016787]; identical protein binding [GO:0042802]; profilin binding [GO:0005522]; protein kinase binding [GO:0019901]; structural constituent of cytoskeleton [GO:0005200]; structural constituent of postsynaptic actin cytoskeleton [GO:0098973]; ubiquitin protein ligase binding [GO:0031625]	PTM: Oxidation of Met-44 and Met-47 by MICALs (MICAL1, MICAL2 or MICAL3) to form methionine sulfoxide promotes actin filament depolymerization. MICAL1 and MICAL2 produce the (R)-S-oxide form. The (R)-S-oxide form is reverted by MSRB1 and MSRB2, which promote actin repolymerization. {ECO:0000250|UniProtKB:P63260}.; PTM: Monomethylation at Lys-84 (K84me1) regulates actin-myosin interaction and acto…
P61160	P61160	ARP2_HUMAN	Actin-related protein 2 (Actin-like protein 2)	ACTR2 ARP2	Arp2/3 complex-mediated actin nucleation [GO:0034314]; asymmetric cell division [GO:0008356]; cellular response to type II interferon [GO:0071346]; cilium assembly [GO:0060271]; cytosolic transport [GO:0016482]; establishment or maintenance of cell polarity [GO:0007163]; meiotic chromosome movement towards spindle pole [GO:0016344]; meiotic cytokinesis [GO:0033206]; positive regulation of double-…	actin cap [GO:0030478]; actin cytoskeleton [GO:0015629]; Arp2/3 protein complex [GO:0005885]; azurophil granule lumen [GO:0035578]; cell projection [GO:0042995]; cytoplasm [GO:0005737]; cytosol [GO:0005829]; extracellular exosome [GO:0070062]; extracellular region [GO:0005576]; ficolin-1-rich granule lumen [GO:1904813]; focal adhesion [GO:0005925]; membrane [GO:0016020]; nucleus [GO:0005634]; sit…	actin filament binding [GO:0051015]; ATP binding [GO:0005524]; structural constituent of cytoskeleton [GO:0005200]
P61158	P61158	ARP3_HUMAN	Actin-related protein 3 (Actin-like protein 3)	ACTR3 ARP3	actin polymerization-dependent cell motility [GO:0070358]; Arp2/3 complex-mediated actin nucleation [GO:0034314]; asymmetric cell division [GO:0008356]; cellular response to type II interferon [GO:0071346]; cilium assembly [GO:0060271]; establishment or maintenance of cell polarity [GO:0007163]; meiotic chromosome movement towards spindle pole [GO:0016344]; meiotic cytokinesis [GO:0033206]; posit…	actin cytoskeleton [GO:0015629]; Arp2/3 protein complex [GO:0005885]; brush border [GO:0005903]; cell-cell junction [GO:0005911]; cytoplasm [GO:0005737]; cytosol [GO:0005829]; extracellular exosome [GO:0070062]; focal adhesion [GO:0005925]; lamellipodium [GO:0030027]; membrane [GO:0016020]; nucleus [GO:0005634]; site of double-strand break [GO:0035861]	actin filament binding [GO:0051015]; ATP binding [GO:0005524]; structural constituent of cytoskeleton [GO:0005200]
A0A7P0Z4F9	A0A7P0Z4F9	A0A7P0Z4F9_HUMAN	Adenosine deaminase RNA specific	ADAR	adenosine to inosine editing [GO:0006382]; RNA processing [GO:0006396]	cytoplasm [GO:0005737]; nucleolus [GO:0005730]; nucleoplasm [GO:0005654]	double-stranded RNA adenosine deaminase activity [GO:0003726]; double-stranded RNA binding [GO:0003725]; tRNA-specific adenosine deaminase activity [GO:0008251]
Q8WYP5	Q8WYP5	ELYS_HUMAN	Protein ELYS (Embryonic large molecule derived from yolk sac) (Protein MEL-28) (Putative AT-hook-containing transcription factor 1)	AHCTF1 ELYS TMBS62 MSTP108	cell cycle [GO:0007049]; cell division [GO:0051301]; mRNA transport [GO:0051028]; nuclear pore complex assembly [GO:0051292]; nucleocytoplasmic transport [GO:0006913]; protein transport [GO:0015031]; regulation of cytokinesis [GO:0032465]	chromatin [GO:0000785]; cytosol [GO:0005829]; extracellular exosome [GO:0070062]; kinetochore [GO:0000776]; nuclear body [GO:0016604]; nuclear envelope [GO:0005635]; nuclear matrix [GO:0016363]; nuclear membrane [GO:0031965]; nuclear pore [GO:0005643]; nucleoplasm [GO:0005654]; nucleus [GO:0005634]	DNA binding [GO:0003677]
P23526	P23526	SAHH_HUMAN	Adenosylhomocysteinase (AdoHcyase) (EC 3.13.2.1) (S-adenosyl-L-homocysteine hydrolase)	AHCY SAHH	one-carbon metabolic process [GO:0006730]; S-adenosylmethionine cycle [GO:0033353]	cytosol [GO:0005829]; endoplasmic reticulum [GO:0005783]; extracellular exosome [GO:0070062]; melanosome [GO:0042470]; nucleus [GO:0005634]	adenosylhomocysteinase activity [GO:0004013]
Q09666	Q09666	AHNK_HUMAN	Neuroblast differentiation-associated protein AHNAK (Desmoyokin)	AHNAK PM227	positive regulation of plasma membrane repair [GO:1905686]; regulation of RNA splicing [GO:0043484]; regulation of voltage-gated calcium channel activity [GO:1901385]	actin cytoskeleton [GO:0015629]; cell-cell contact zone [GO:0044291]; costamere [GO:0043034]; cytoplasm [GO:0005737]; cytosol [GO:0005829]; extracellular exosome [GO:0070062]; focal adhesion [GO:0005925]; lysosomal membrane [GO:0005765]; membrane [GO:0016020]; nucleus [GO:0005634]; plasma membrane [GO:0005886]; plasma membrane protein complex [GO:0098797]; sarcolemma [GO:0042383]; T-tubule [GO:00…	cadherin binding [GO:0045296]; identical protein binding [GO:0042802]; RNA binding [GO:0003723]; S100 protein binding [GO:0044548]; structural molecule activity conferring elasticity [GO:0097493]
A0A7P0T893	A0A7P0T893	A0A7P0T893_HUMAN	A-kinase anchoring protein 8	AKAP8		nuclear matrix [GO:0016363]; nucleoplasm [GO:0005654]	DNA binding [GO:0003677]; metal ion binding [GO:0046872]; protein kinase A regulatory subunit binding [GO:0034237]
P00352	P00352	AL1A1_HUMAN	Aldehyde dehydrogenase 1A1 (EC 1.2.1.19) (EC 1.2.1.28) (EC 1.2.1.3) (EC 1.2.1.36) (3-deoxyglucosone dehydrogenase) (ALDH-E1) (ALHDII) (Aldehyde dehydrogenase family 1 member A1) (Aldehyde dehydrogenase, cytosolic) (Retinal dehydrogenase 1) (RALDH 1) (RalDH1)	ALDH1A1 ALDC ALDH1 PUMB1	cellular aldehyde metabolic process [GO:0006081]; cellular detoxification of aldehyde [GO:0110095]; fructosamine catabolic process [GO:0030392]; gamma-aminobutyric acid biosynthetic process [GO:0009449]; maintenance of lens transparency [GO:0036438]; negative regulation of cold-induced thermogenesis [GO:0120163]; retinoid metabolic process [GO:0001523]; retinol metabolic process [GO:0042572]	axon [GO:0030424]; cytoplasm [GO:0005737]; cytosol [GO:0005829]; extracellular exosome [GO:0070062]; synapse [GO:0045202]	3-deoxyglucosone dehydrogenase activity [GO:0106373]; aldehyde dehydrogenase (NAD+) activity [GO:0004029]; aminobutyraldehyde dehydrogenase activity [GO:0019145]; androgen binding [GO:0005497]; benzaldehyde dehydrogenase (NAD+) activity [GO:0018479]; glyceraldehyde-3-phosphate dehydrogenase (NAD+) (non-phosphorylating) activity [GO:0043878]; GTPase activator activity [GO:0005096]; NAD binding [GO…	PTM: The N-terminus is blocked most probably by acetylation. {ECO:0000250|UniProtKB:P15437}.
P04083	P04083	ANXA1_HUMAN	Annexin A1 (Annexin I) (Annexin-1) (Calpactin II) (Calpactin-2) (Chromobindin-9) (Lipocortin I) (Phospholipase A2 inhibitory protein) (p35) [Cleaved into: Annexin Ac2-26]	ANXA1 ANX1 LPC1	actin cytoskeleton organization [GO:0030036]; adaptive immune response [GO:0002250]; alpha-beta T cell differentiation [GO:0046632]; arachidonic acid secretion [GO:0050482]; cell surface receptor signaling pathway [GO:0007166]; cellular response to glucocorticoid stimulus [GO:0071385]; cellular response to hydrogen peroxide [GO:0070301]; cellular response to vascular endothelial growth factor sti…	adherens junction [GO:0005912]; apical plasma membrane [GO:0016324]; basolateral plasma membrane [GO:0016323]; cell surface [GO:0009986]; collagen-containing extracellular matrix [GO:0062023]; cornified envelope [GO:0001533]; cytoplasm [GO:0005737]; cytosol [GO:0005829]; early endosome membrane [GO:0031901]; endosome [GO:0005768]; extracellular exosome [GO:0070062]; extracellular region [GO:00055…	cadherin binding involved in cell-cell adhesion [GO:0098641]; calcium ion binding [GO:0005509]; calcium-dependent phospholipid binding [GO:0005544]; calcium-dependent protein binding [GO:0048306]; lipid binding [GO:0008289]; phosphatidylserine binding [GO:0001786]; phospholipase A2 inhibitor activity [GO:0019834]; phospholipid binding [GO:0005543]; signaling receptor binding [GO:0005102]	PTM: Phosphorylated by protein kinase C, EGFR and TRPM7 (PubMed:15485879, PubMed:2457390). Phosphorylated in response to EGF treatment (PubMed:2532504). {ECO:0000269|PubMed:15485879, ECO:0000269|PubMed:2457390, ECO:0000269|PubMed:2532504}.; PTM: Sumoylated. {ECO:0000250|UniProtKB:P10107}.; PTM: Proteolytically cleaved by cathepsin CTSG to release the active N-terminal peptide Ac2-26. {ECO:0000269…
P07355	P07355	ANXA2_HUMAN	Annexin A2 (Annexin II) (Annexin-2) (Calpactin I heavy chain) (Calpactin-1 heavy chain) (Chromobindin-8) (Lipocortin II) (Placental anticoagulant protein IV) (PAP-IV) (Protein I) (p36)	ANXA2 ANX2 ANX2L4 CAL1H LPC2D	angiogenesis [GO:0001525]; cell-matrix adhesion [GO:0007160]; collagen fibril organization [GO:0030199]; epithelial cell apoptotic process [GO:1904019]; fibrinolysis [GO:0042730]; lung development [GO:0030324]; membrane raft assembly [GO:0001765]; mRNA transcription by RNA polymerase II [GO:0042789]; negative regulation of low-density lipoprotein particle receptor catabolic process [GO:0032804]; …	adherens junction [GO:0005912]; AnxA2-p11 complex [GO:1990665]; azurophil granule lumen [GO:0035578]; basement membrane [GO:0005604]; basolateral plasma membrane [GO:0016323]; cell surface [GO:0009986]; collagen-containing extracellular matrix [GO:0062023]; cornified envelope [GO:0001533]; cytoplasm [GO:0005737]; cytosol [GO:0005829]; early endosome [GO:0005769]; endosome [GO:0005768]; extracellu…	cadherin binding involved in cell-cell adhesion [GO:0098641]; calcium channel activity [GO:0005262]; calcium ion binding [GO:0005509]; calcium-dependent phospholipid binding [GO:0005544]; calcium-dependent protein binding [GO:0048306]; cytoskeletal protein binding [GO:0008092]; identical protein binding [GO:0042802]; phosphatidylinositol-4,5-bisphosphate binding [GO:0005546]; phosphatidylserine b…	PTM: Phosphorylation of Tyr-24 enhances heat stress-induced translocation to the cell surface. {ECO:0000269|PubMed:15302870, ECO:0000269|PubMed:2946940}.; PTM: ISGylated. {ECO:0000269|PubMed:16139798}.
P08758	P08758	ANXA5_HUMAN	Annexin A5 (Anchorin CII) (Annexin V) (Annexin-5) (Calphobindin I) (CPB-I) (Endonexin II) (Lipocortin V) (Placental anticoagulant protein 4) (PP4) (Placental anticoagulant protein I) (PAP-I) (Thromboplastin inhibitor) (Vascular anticoagulant-alpha) (VAC-alpha)	ANXA5 ANX5 ENX2 PP4	blood coagulation [GO:0007596]; negative regulation of apoptotic process [GO:0043066]; negative regulation of coagulation [GO:0050819]; response to organic substance [GO:0010033]; signal transduction [GO:0007165]	collagen-containing extracellular matrix [GO:0062023]; cytoplasm [GO:0005737]; cytosol [GO:0005829]; endothelial microparticle [GO:0072563]; external side of plasma membrane [GO:0009897]; extracellular exosome [GO:0070062]; extracellular region [GO:0005576]; focal adhesion [GO:0005925]; membrane [GO:0016020]; sarcolemma [GO:0042383]	calcium ion binding [GO:0005509]; calcium-dependent phospholipid binding [GO:0005544]; phosphatidylserine binding [GO:0001786]; phospholipase inhibitor activity [GO:0004859]; phospholipid binding [GO:0005543]	PTM: S-nitrosylation is induced by interferon-gamma and oxidatively-modified low-densitity lipoprotein (LDL(ox)) possibly implicating the iNOS-S100A8/9 transnitrosylase complex. {ECO:0000305|PubMed:25417112}.
B0QYD3	B0QYD3	B0QYD3_HUMAN	Apolipoprotein B mRNA editing enzyme catalytic subunit 3B	APOBEC3B	cytidine to uridine editing [GO:0016554]; defense response to virus [GO:0051607]; DNA cytosine deamination [GO:0070383]; DNA demethylation [GO:0080111]; negative regulation of single stranded viral RNA replication via double stranded DNA intermediate [GO:0045869]	nucleoplasm [GO:0005654]; P-body [GO:0000932]	cytidine deaminase activity [GO:0004126]; deoxycytidine deaminase activity [GO:0047844]; RNA binding [GO:0003723]; zinc ion binding [GO:0008270]
O60306	O60306	AQR_HUMAN	RNA helicase aquarius (EC 3.6.4.13) (Intron-binding protein of 160 kDa) (IBP160)	AQR KIAA0560	mRNA splicing, via spliceosome [GO:0000398]	catalytic step 2 spliceosome [GO:0071013]; membrane [GO:0016020]; nucleoplasm [GO:0005654]; nucleus [GO:0005634]; U2-type catalytic step 2 spliceosome [GO:0071007]	3'-5' RNA helicase activity [GO:0034458]; ATP binding [GO:0005524]; ATP hydrolysis activity [GO:0016887]; mRNA binding [GO:0003729]; RNA binding [GO:0003723]; single-stranded RNA binding [GO:0003727]
A0A8V8TNZ0	A0A8V8TNZ0	A0A8V8TNZ0_HUMAN	ADP-ribosylation factor 1	ARF1	intracellular protein transport [GO:0006886]; vesicle-mediated transport [GO:0016192]	Golgi membrane [GO:0000139]; plasma membrane [GO:0005886]; postsynaptic density [GO:0014069]	GTP binding [GO:0005525]; GTPase activity [GO:0003924]
J3KTF8	J3KTF8	J3KTF8_HUMAN	Rho GDP-dissociation inhibitor 1 (Rho-GDI alpha)	ARHGDIA	Rho protein signal transduction [GO:0007266]	cytosol [GO:0005829]; membrane [GO:0016020]	Rho GDP-dissociation inhibitor activity [GO:0005094]
Q96PE2	Q96PE2	ARHGH_HUMAN	Rho guanine nucleotide exchange factor 17 (164 kDa Rho-specific guanine-nucleotide exchange factor) (p164-RhoGEF) (p164RhoGEF) (Tumor endothelial marker 4)	ARHGEF17 KIAA0337 TEM4	actin cytoskeleton organization [GO:0030036]; regulation of small GTPase mediated signal transduction [GO:0051056]	cytosol [GO:0005829]	guanyl-nucleotide exchange factor activity [GO:0005085]
A0A0C4DG62	A0A0C4DG62	A0A0C4DG62_HUMAN	ADP-ribosylation factor-like protein 6-interacting protein 4	ARL6IP4		nuclear speck [GO:0016607]; nucleolus [GO:0005730]	identical protein binding [GO:0042802]
O15143	O15143	ARC1B_HUMAN	Actin-related protein 2/3 complex subunit 1B (Arp2/3 complex 41 kDa subunit) (p41-ARC)	ARPC1B ARC41	Arp2/3 complex-mediated actin nucleation [GO:0034314]; response to estradiol [GO:0032355]; response to estrogen [GO:0043627]	actin cytoskeleton [GO:0015629]; Arp2/3 protein complex [GO:0005885]; cytosol [GO:0005829]; extracellular exosome [GO:0070062]; focal adhesion [GO:0005925]; nucleus [GO:0005634]; tubulobulbar complex [GO:0036284]	actin filament binding [GO:0051015]; structural constituent of cytoskeleton [GO:0005200]
O15144	O15144	ARPC2_HUMAN	Actin-related protein 2/3 complex subunit 2 (Arp2/3 complex 34 kDa subunit) (p34-ARC)	ARPC2 ARC34 PRO2446	actin filament polymerization [GO:0030041]; actin polymerization-dependent cell motility [GO:0070358]; Arp2/3 complex-mediated actin nucleation [GO:0034314]; positive regulation of actin filament polymerization [GO:0030838]; positive regulation of lamellipodium assembly [GO:0010592]; positive regulation of substrate adhesion-dependent cell spreading [GO:1900026]	actin cytoskeleton [GO:0015629]; Arp2/3 protein complex [GO:0005885]; cytosol [GO:0005829]; endosome [GO:0005768]; extracellular exosome [GO:0070062]; focal adhesion [GO:0005925]; glutamatergic synapse [GO:0098978]; lamellipodium [GO:0030027]; muscle cell projection membrane [GO:0036195]; neuron projection [GO:0043005]; nucleoplasm [GO:0005654]; nucleus [GO:0005634]; site of double-strand break […	actin filament binding [GO:0051015]; structural constituent of cytoskeleton [GO:0005200]
O15145	O15145	ARPC3_HUMAN	Actin-related protein 2/3 complex subunit 3 (Arp2/3 complex 21 kDa subunit) (p21-ARC)	ARPC3 ARC21	actin polymerization-dependent cell motility [GO:0070358]; Arp2/3 complex-mediated actin nucleation [GO:0034314]; cellular response to nerve growth factor stimulus [GO:1990090]; regulation of actin filament polymerization [GO:0030833]	actin cytoskeleton [GO:0015629]; Arp2/3 protein complex [GO:0005885]; cytosol [GO:0005829]; extracellular exosome [GO:0070062]; filamentous actin [GO:0031941]; focal adhesion [GO:0005925]; growth cone leading edge [GO:0061850]; lamellipodium [GO:0030027]; membrane [GO:0016020]; nucleus [GO:0005634]; site of double-strand break [GO:0035861]	actin filament binding [GO:0051015]; structural constituent of cytoskeleton [GO:0005200]
Q9BPX5	Q9BPX5	ARP5L_HUMAN	Actin-related protein 2/3 complex subunit 5-like protein (Arp2/3 complex 16 kDa subunit 2) (ARC16-2)	ARPC5L	Arp2/3 complex-mediated actin nucleation [GO:0034314]; cell migration [GO:0016477]; regulation of actin filament polymerization [GO:0030833]	Arp2/3 protein complex [GO:0005885]; cytoplasm [GO:0005737]; extracellular exosome [GO:0070062]; focal adhesion [GO:0005925]; glutamatergic synapse [GO:0098978]	actin filament binding [GO:0051015]
Q12797	Q12797	ASPH_HUMAN	Aspartyl/asparaginyl beta-hydroxylase (EC 1.14.11.16) (Aspartate beta-hydroxylase) (ASP beta-hydroxylase) (Peptide-aspartate beta-dioxygenase)	ASPH BAH	activation of cysteine-type endopeptidase activity [GO:0097202]; activation of store-operated calcium channel activity [GO:0032237]; calcium ion homeostasis [GO:0055074]; calcium ion transmembrane transport [GO:0070588]; cell population proliferation [GO:0008283]; cellular response to calcium ion [GO:0071277]; detection of calcium ion [GO:0005513]; face morphogenesis [GO:0060325]; limb morphogene…	calcium channel complex [GO:0034704]; cortical endoplasmic reticulum [GO:0032541]; endoplasmic reticulum [GO:0005783]; endoplasmic reticulum membrane [GO:0005789]; junctional sarcoplasmic reticulum membrane [GO:0014701]; plasma membrane [GO:0005886]; sarcoplasmic reticulum lumen [GO:0033018]; sarcoplasmic reticulum membrane [GO:0033017]	calcium ion binding [GO:0005509]; electron transfer activity [GO:0009055]; peptidyl-aspartic acid 3-dioxygenase activity [GO:0062101]; structural constituent of muscle [GO:0008307]; structural molecule activity [GO:0005198]; transmembrane transporter binding [GO:0044325]
P31939	P31939	PUR9_HUMAN	Bifunctional purine biosynthesis protein ATIC (AICAR transformylase/inosine monophosphate cyclohydrolase) (ATIC) [Cleaved into: Bifunctional purine biosynthesis protein ATIC, N-terminally processed] [Includes: Phosphoribosylaminoimidazolecarboxamide formyltransferase (EC 2.1.2.3) (5-aminoimidazole-4-carboxamide ribonucleotide formyltransferase) (AICAR formyltransferase) (AICAR transformylase); In…	ATIC PURH OK/SW-cl.86	'de novo' AMP biosynthetic process [GO:0044208]; 'de novo' IMP biosynthetic process [GO:0006189]; 'de novo' XMP biosynthetic process [GO:0097294]; animal organ regeneration [GO:0031100]; brainstem development [GO:0003360]; cellular response to interleukin-7 [GO:0098761]; cerebellum development [GO:0021549]; cerebral cortex development [GO:0021987]; dihydrofolate metabolic process [GO:0046452]; GM…	cytosol [GO:0005829]; extracellular exosome [GO:0070062]; membrane [GO:0016020]; plasma membrane [GO:0005886]	cadherin binding [GO:0045296]; IMP cyclohydrolase activity [GO:0003937]; phosphoribosylaminoimidazolecarboxamide formyltransferase activity [GO:0004643]; protein homodimerization activity [GO:0042803]
P16615	P16615	AT2A2_HUMAN	Sarcoplasmic/endoplasmic reticulum calcium ATPase 2 (SERCA2) (SR Ca(2+)-ATPase 2) (EC 7.2.2.10) (Calcium pump 2) (Calcium-transporting ATPase sarcoplasmic reticulum type, slow twitch skeletal muscle isoform) (Endoplasmic reticulum class 1/2 Ca(2+) ATPase)	ATP2A2 ATP2B	autophagosome assembly [GO:0000045]; autophagosome membrane docking [GO:0016240]; calcium ion import into sarcoplasmic reticulum [GO:1990036]; calcium ion transmembrane transport [GO:0070588]; calcium ion transport from cytosol to endoplasmic reticulum [GO:1903515]; cardiac muscle hypertrophy in response to stress [GO:0014898]; cell adhesion [GO:0007155]; cellular response to oxidative stress [GO…	calcium ion-transporting ATPase complex [GO:0090534]; endoplasmic reticulum [GO:0005783]; endoplasmic reticulum membrane [GO:0005789]; longitudinal sarcoplasmic reticulum [GO:0014801]; membrane [GO:0016020]; plasma membrane [GO:0005886]; platelet dense tubular network membrane [GO:0031095]; ribbon synapse [GO:0097470]; sarcoplasmic reticulum [GO:0016529]; sarcoplasmic reticulum membrane [GO:00330…	ATP binding [GO:0005524]; ATP hydrolysis activity [GO:0016887]; calcium ion binding [GO:0005509]; enzyme binding [GO:0019899]; lncRNA binding [GO:0106222]; P-type calcium transporter activity [GO:0005388]; P-type calcium transporter activity involved in regulation of cardiac muscle cell membrane potential [GO:0086039]; S100 protein binding [GO:0044548]; transmembrane transporter binding [GO:00443…	PTM: Nitrated under oxidative stress. Nitration on the two tyrosine residues inhibits catalytic activity. {ECO:0000269|PubMed:16399855}.; PTM: Serotonylated on Gln residues by TGM2 in response to hypoxia, leading to its inactivation. {ECO:0000250|UniProtKB:O55143}.
P25705	P25705	ATPA_HUMAN	ATP synthase subunit alpha, mitochondrial (ATP synthase F1 subunit alpha)	ATP5F1A ATP5A ATP5A1 ATP5AL2 ATPM	ATP biosynthetic process [GO:0006754]; cellular response to dexamethasone stimulus [GO:0071549]; cellular response to nitric oxide [GO:0071732]; lipid metabolic process [GO:0006629]; negative regulation of endothelial cell proliferation [GO:0001937]; positive regulation of blood vessel endothelial cell migration [GO:0043536]; proton motive force-driven ATP synthesis [GO:0015986]; proton motive fo…	cell surface [GO:0009986]; extracellular exosome [GO:0070062]; membrane [GO:0016020]; membrane raft [GO:0045121]; mitochondrial inner membrane [GO:0005743]; mitochondrial matrix [GO:0005759]; mitochondrial proton-transporting ATP synthase complex [GO:0005753]; mitochondrial proton-transporting ATP synthase, catalytic core [GO:0005754]; mitochondrion [GO:0005739]; plasma membrane [GO:0005886]; pro…	ADP binding [GO:0043531]; angiostatin binding [GO:0043532]; ATP binding [GO:0005524]; ATP hydrolysis activity [GO:0016887]; MHC class I protein binding [GO:0042288]; protease binding [GO:0002020]; proton-transporting ATP synthase activity, rotational mechanism [GO:0046933]; RNA binding [GO:0003723]	PTM: The N-terminus is blocked.; PTM: Acetylated on lysine residues. BLOC1S1 is required for acetylation. {ECO:0000269|PubMed:22309213}.
P06576	P06576	ATPB_HUMAN	ATP synthase subunit beta, mitochondrial (EC 7.1.2.2) (ATP synthase F1 subunit beta)	ATP5F1B ATP5B ATPMB ATPSB	angiogenesis [GO:0001525]; ATP biosynthetic process [GO:0006754]; cellular response to interleukin-7 [GO:0098761]; generation of precursor metabolites and energy [GO:0006091]; lipid metabolic process [GO:0006629]; negative regulation of cell adhesion involved in substrate-bound cell migration [GO:0006933]; osteoblast differentiation [GO:0001649]; positive regulation of blood vessel endothelial ce…	cell surface [GO:0009986]; extracellular exosome [GO:0070062]; membrane [GO:0016020]; mitochondrial inner membrane [GO:0005743]; mitochondrial matrix [GO:0005759]; mitochondrial membrane [GO:0031966]; mitochondrial nucleoid [GO:0042645]; mitochondrial proton-transporting ATP synthase complex [GO:0005753]; mitochondrial proton-transporting ATP synthase, catalytic core [GO:0005754]; mitochondrion […	angiostatin binding [GO:0043532]; ATP binding [GO:0005524]; ATP hydrolysis activity [GO:0016887]; MHC class I protein binding [GO:0042288]; proton-transporting ATP synthase activity, rotational mechanism [GO:0046933]; proton-transporting ATPase activity, rotational mechanism [GO:0046961]
P25311	P25311	ZA2G_HUMAN	Zinc-alpha-2-glycoprotein (Zn-alpha-2-GP) (Zn-alpha-2-glycoprotein)	AZGP1 ZAG ZNGP1	cell adhesion [GO:0007155]; detection of chemical stimulus involved in sensory perception of bitter taste [GO:0001580]; immune response [GO:0006955]; negative regulation of cell population proliferation [GO:0008285]	collagen-containing extracellular matrix [GO:0062023]; external side of plasma membrane [GO:0009897]; extracellular exosome [GO:0070062]; extracellular region [GO:0005576]; extracellular space [GO:0005615]; nucleus [GO:0005634]	protein transmembrane transporter activity [GO:0008320]; RNA nuclease activity [GO:0004540]	PTM: N-glycosylated. N-glycan at Asn-128: Hex5HexNAc4. {ECO:0000269|PubMed:10206894, ECO:0000269|PubMed:14760718, ECO:0000269|PubMed:15084671, ECO:0000269|PubMed:15477100, ECO:0000269|PubMed:16335952, ECO:0000269|PubMed:16740002, ECO:0000269|PubMed:18780401, ECO:0000269|PubMed:18930737, ECO:0000269|PubMed:19139490, ECO:0000269|PubMed:19159218, ECO:0000269|PubMed:22171320}.
Q14692	Q14692	BMS1_HUMAN	Ribosome biogenesis protein BMS1 homolog (Ribosome assembly protein BMS1 homolog)	BMS1 BMS1L KIAA0187	endonucleolytic cleavage of tricistronic rRNA transcript (SSU-rRNA, 5.8S rRNA, LSU-rRNA) [GO:0000479]; maturation of SSU-rRNA from tricistronic rRNA transcript (SSU-rRNA, 5.8S rRNA, LSU-rRNA) [GO:0000462]; ribosomal small subunit biogenesis [GO:0042274]	90S preribosome [GO:0030686]; chromosome [GO:0005694]; nucleolus [GO:0005730]; nucleoplasm [GO:0005654]; small-subunit processome [GO:0032040]	ATP binding [GO:0005524]; GTP binding [GO:0005525]; GTPase activity [GO:0003924]; RNA binding [GO:0003723]; U3 snoRNA binding [GO:0034511]
Q14137	Q14137	BOP1_HUMAN	Ribosome biogenesis protein BOP1 (Block of proliferation 1 protein)	BOP1 KIAA0124	cell population proliferation [GO:0008283]; cleavage in ITS2 between 5.8S rRNA and LSU-rRNA of tricistronic rRNA transcript (SSU-rRNA, 5.8S rRNA, LSU-rRNA) [GO:0000448]; maturation of LSU-rRNA from tricistronic rRNA transcript (SSU-rRNA, 5.8S rRNA, LSU-rRNA) [GO:0000463]; regulation of cell cycle [GO:0051726]; regulation of signal transduction by p53 class mediator [GO:1901796]; ribosomal large s…	chromosome [GO:0005694]; nucleolus [GO:0005730]; nucleoplasm [GO:0005654]; PeBoW complex [GO:0070545]; preribosome, large subunit precursor [GO:0030687]; ribonucleoprotein complex [GO:1990904]	ribonucleoprotein complex binding [GO:0043021]; RNA binding [GO:0003723]
Q8TDN6	Q8TDN6	BRX1_HUMAN	Ribosome biogenesis protein BRX1 homolog (Brix domain-containing protein 2)	BRIX1 BRIX BXDC2	rRNA processing [GO:0006364]	chromosome [GO:0005694]; nucleolus [GO:0005730]	RNA binding [GO:0003723]; rRNA binding [GO:0019843]
P41223	P41223	BUD31_HUMAN	Protein BUD31 homolog (Protein EDG-2) (Protein G10 homolog)	BUD31 EDG2	mRNA splicing, via spliceosome [GO:0000398]; positive regulation of androgen receptor activity [GO:2000825]	chromatin [GO:0000785]; nucleoplasm [GO:0005654]; nucleus [GO:0005634]; spliceosomal complex [GO:0005681]; U2-type catalytic step 2 spliceosome [GO:0071007]	nuclear receptor binding [GO:0016922]; nuclear receptor coactivator activity [GO:0030374]
Q5T280	Q5T280	CI114_HUMAN	Putative methyltransferase C9orf114 (EC 2.1.1.-) (Centromere protein 32) (CENP-32) (Kinetochore-associated protein) (SPOUT domain-containing methyltransferase 1)	SPOUT1 C9orf114	cell cycle [GO:0007049]; cell division [GO:0051301]; maintenance of centrosome location [GO:0051661]; methylation [GO:0032259]; miRNA processing [GO:0035196]; post-transcriptional regulation of gene expression [GO:0010608]	cytoplasm [GO:0005737]; kinetochore [GO:0000776]; mitotic spindle [GO:0072686]; spindle pole centrosome [GO:0031616]	methyltransferase activity [GO:0008168]; miRNA binding [GO:0035198]; RNA binding [GO:0003723]
A0A994J595	A0A994J595	A0A994J595_HUMAN	Calcium voltage-gated channel auxiliary subunit alpha2delta 1	CACNA2D1		L-type voltage-gated calcium channel complex [GO:1990454]	voltage-gated calcium channel activity [GO:0005245]
Q86VP6	Q86VP6	CAND1_HUMAN	Cullin-associated NEDD8-dissociated protein 1 (Cullin-associated and neddylation-dissociated protein 1) (TBP-interacting protein of 120 kDa A) (TBP-interacting protein 120A) (p120 CAND1)	CAND1 KIAA0829 TIP120 TIP120A	cell differentiation [GO:0030154]; negative regulation of catalytic activity [GO:0043086]; positive regulation of RNA polymerase II transcription preinitiation complex assembly [GO:0045899]; protein ubiquitination [GO:0016567]; SCF complex assembly [GO:0010265]	cullin-RING ubiquitin ligase complex [GO:0031461]; cytoplasm [GO:0005737]; cytosol [GO:0005829]; extracellular exosome [GO:0070062]; extracellular region [GO:0005576]; ficolin-1-rich granule lumen [GO:1904813]; Golgi apparatus [GO:0005794]; membrane [GO:0016020]; nucleoplasm [GO:0005654]; nucleus [GO:0005634]; secretory granule lumen [GO:0034774]; ubiquitin ligase complex [GO:0000151]	TBP-class protein binding [GO:0017025]
A0A7P0TB65	A0A7P0TB65	A0A7P0TB65_HUMAN	Calnexin	CANX	protein folding [GO:0006457]	endoplasmic reticulum [GO:0005783]; endoplasmic reticulum membrane [GO:0005789]; melanosome membrane [GO:0033162]; mitochondrial membrane [GO:0031966]	calcium ion binding [GO:0005509]; unfolded protein binding [GO:0051082]
Q01518	Q01518	CAP1_HUMAN	Adenylyl cyclase-associated protein 1 (CAP 1)	CAP1 CAP	actin filament organization [GO:0007015]; activation of adenylate cyclase activity [GO:0007190]; ameboidal-type cell migration [GO:0001667]; cAMP-mediated signaling [GO:0019933]; cell morphogenesis [GO:0000902]; establishment or maintenance of cell polarity [GO:0007163]; receptor-mediated endocytosis [GO:0006898]; signal transduction [GO:0007165]	azurophil granule lumen [GO:0035578]; cortical actin cytoskeleton [GO:0030864]; cytoplasm [GO:0005737]; extracellular exosome [GO:0070062]; extracellular region [GO:0005576]; focal adhesion [GO:0005925]; plasma membrane [GO:0005886]	actin binding [GO:0003779]; adenylate cyclase binding [GO:0008179]
P17655	P17655	CAN2_HUMAN	Calpain-2 catalytic subunit (EC 3.4.22.53) (Calcium-activated neutral proteinase 2) (CANP 2) (Calpain M-type) (Calpain large polypeptide L2) (Calpain-2 large subunit) (Millimolar-calpain) (M-calpain)	CAPN2 CANPL2	behavioral response to pain [GO:0048266]; blastocyst development [GO:0001824]; cellular response to amino acid stimulus [GO:0071230]; cellular response to interferon-beta [GO:0035458]; cellular response to lipopolysaccharide [GO:0071222]; female pregnancy [GO:0007565]; myoblast fusion [GO:0007520]; positive regulation of cardiac muscle cell apoptotic process [GO:0010666]; positive regulation of m…	calpain complex [GO:0110158]; chromatin [GO:0000785]; cortical actin cytoskeleton [GO:0030864]; cytoplasm [GO:0005737]; cytosol [GO:0005829]; dendrite [GO:0030425]; endoplasmic reticulum [GO:0005783]; external side of plasma membrane [GO:0009897]; extracellular exosome [GO:0070062]; focal adhesion [GO:0005925]; Golgi apparatus [GO:0005794]; lysosome [GO:0005764]; membrane raft [GO:0045121]; neuro…	calcium ion binding [GO:0005509]; calcium-dependent cysteine-type endopeptidase activity [GO:0004198]; cysteine-type peptidase activity [GO:0008234]; cytoskeletal protein binding [GO:0008092]; enzyme binding [GO:0019899]; protein-containing complex binding [GO:0044877]
P52907	P52907	CAZA1_HUMAN	F-actin-capping protein subunit alpha-1 (CapZ alpha-1)	CAPZA1	actin cytoskeleton organization [GO:0030036]; barbed-end actin filament capping [GO:0051016]; cell junction assembly [GO:0034329]; protein-containing complex assembly [GO:0065003]	actin cytoskeleton [GO:0015629]; cytoskeleton [GO:0005856]; cytosol [GO:0005829]; extracellular exosome [GO:0070062]; extracellular region [GO:0005576]; F-actin capping protein complex [GO:0008290]; WASH complex [GO:0071203]	actin binding [GO:0003779]; actin filament binding [GO:0051015]; cadherin binding [GO:0045296]
P47755	P47755	CAZA2_HUMAN	F-actin-capping protein subunit alpha-2 (CapZ alpha-2)	CAPZA2	actin cytoskeleton organization [GO:0030036]; barbed-end actin filament capping [GO:0051016]; protein-containing complex assembly [GO:0065003]	actin cytoskeleton [GO:0015629]; brush border [GO:0005903]; cortical cytoskeleton [GO:0030863]; cytosol [GO:0005829]; extracellular exosome [GO:0070062]; extracellular region [GO:0005576]; F-actin capping protein complex [GO:0008290]; membrane [GO:0016020]	actin filament binding [GO:0051015]
P47756	P47756	CAPZB_HUMAN	F-actin-capping protein subunit beta (CapZ beta)	CAPZB	actin polymerization or depolymerization [GO:0008154]; barbed-end actin filament capping [GO:0051016]; cell morphogenesis [GO:0000902]; cytoskeleton organization [GO:0007010]; lamellipodium assembly [GO:0030032]; negative regulation of filopodium assembly [GO:0051490]; regulation of cell morphogenesis [GO:0022604]; regulation of lamellipodium assembly [GO:0010591]	actin cytoskeleton [GO:0015629]; brush border [GO:0005903]; cortical cytoskeleton [GO:0030863]; cytoskeleton [GO:0005856]; cytosol [GO:0005829]; extracellular exosome [GO:0070062]; F-actin capping protein complex [GO:0008290]; hippocampal mossy fiber to CA3 synapse [GO:0098686]; lamellipodium [GO:0030027]; membrane [GO:0016020]; postsynaptic density [GO:0014069]; sarcomere [GO:0030017]; Schaffer …	actin binding [GO:0003779]; actin filament binding [GO:0051015]; cadherin binding [GO:0045296]
P78371	P78371	TCPB_HUMAN	T-complex protein 1 subunit beta (TCP-1-beta) (CCT-beta) (Chaperonin containing T-complex polypeptide 1 subunit 2)	CCT2 99D8.1 CCTB	binding of sperm to zona pellucida [GO:0007339]; chaperone mediated protein folding independent of cofactor [GO:0051086]; chaperone-mediated protein complex assembly [GO:0051131]; chaperone-mediated protein folding [GO:0061077]; positive regulation of establishment of protein localization to telomere [GO:1904851]; positive regulation of protein localization to Cajal body [GO:1904871]; positive re…	azurophil granule lumen [GO:0035578]; cell body [GO:0044297]; chaperonin-containing T-complex [GO:0005832]; cytosol [GO:0005829]; extracellular exosome [GO:0070062]; extracellular region [GO:0005576]; microtubule [GO:0005874]; zona pellucida receptor complex [GO:0002199]	ATP binding [GO:0005524]; ATP hydrolysis activity [GO:0016887]; ATP-dependent protein folding chaperone [GO:0140662]; protein folding chaperone [GO:0044183]; ubiquitin protein ligase binding [GO:0031625]; unfolded protein binding [GO:0051082]
E7ENZ3	E7ENZ3	E7ENZ3_HUMAN	Chaperonin containing TCP1 subunit 5	CCT5		chaperonin-containing T-complex [GO:0005832]	ATP binding [GO:0005524]; ATP-dependent protein folding chaperone [GO:0140662]; unfolded protein binding [GO:0051082]
O60508	O60508	PRP17_HUMAN	Pre-mRNA-processing factor 17 (Cell division cycle 40 homolog) (EH-binding protein 3) (Ehb3) (PRP17 homolog) (hPRP17)	CDC40 EHB3 PRP17 PRPF17	embryonic brain development [GO:1990403]; mRNA splicing, via spliceosome [GO:0000398]	catalytic step 2 spliceosome [GO:0071013]; nuclear speck [GO:0016607]; nucleoplasm [GO:0005654]; U2-type catalytic step 2 spliceosome [GO:0071007]	mRNA binding [GO:0003729]; RNA binding [GO:0003723]	PTM: Undergoes isomerization of the peptide bond between Gly-94 and Pro-95. The reaction is catalyzed by PPIL1. {ECO:0000269|PubMed:33220177}.
Q99459	Q99459	CDC5L_HUMAN	Cell division cycle 5-like protein (Cdc5-like protein) (Pombe cdc5-related protein)	CDC5L KIAA0432 PCDC5RP	cell cycle [GO:0007049]; DNA damage checkpoint signaling [GO:0000077]; DNA repair [GO:0006281]; mRNA splicing, via spliceosome [GO:0000398]; positive regulation of transcription by RNA polymerase II [GO:0045944]; regulation of transcription by RNA polymerase II [GO:0006357]	catalytic step 2 spliceosome [GO:0071013]; cytoplasm [GO:0005737]; membrane [GO:0016020]; nuclear speck [GO:0016607]; nucleoplasm [GO:0005654]; nucleus [GO:0005634]; Prp19 complex [GO:0000974]; spliceosomal complex [GO:0005681]; U2-type catalytic step 2 spliceosome [GO:0071007]	DNA binding [GO:0003677]; DNA-binding transcription activator activity, RNA polymerase II-specific [GO:0001228]; DNA-binding transcription factor activity, RNA polymerase II-specific [GO:0000981]; identical protein binding [GO:0042802]; RNA binding [GO:0003723]; RNA polymerase II transcription regulatory region sequence-specific DNA binding [GO:0000977]; WD40-repeat domain binding [GO:0071987]	PTM: Phosphorylated on serine and threonine residues. Phosphorylation on Thr-411 and Thr-438 is required for CDC5L-mediated mRNA splicing. Has no effect on subcellular location nor on homodimerization. Phosphorylated in vitro by CDK2. Phosphorylation enhances interaction with PPP1R8. {ECO:0000269|PubMed:10827081, ECO:0000269|PubMed:18583928, ECO:0000269|PubMed:9038199}.
C9J126	C9J126	C9J126_HUMAN	Cadherin-2 (Neural cadherin)	CDH2	adherens junction organization [GO:0034332]; blood vessel morphogenesis [GO:0048514]; brain development [GO:0007420]; calcium-dependent cell-cell adhesion via plasma membrane cell adhesion molecules [GO:0016339]; cell morphogenesis [GO:0000902]; cell-cell adhesion mediated by cadherin [GO:0044331]; cell-cell junction assembly [GO:0007043]; homophilic cell adhesion via plasma membrane adhesion mol…	adherens junction [GO:0005912]; apical part of cell [GO:0045177]; catenin complex [GO:0016342]; cell surface [GO:0009986]; cytoplasm [GO:0005737]; intercalated disc [GO:0014704]; lamellipodium [GO:0030027]; neuron projection [GO:0043005]; postsynaptic density [GO:0014069]; sarcolemma [GO:0042383]	cadherin binding [GO:0045296]; calcium ion binding [GO:0005509]
Q03701	Q03701	CEBPZ_HUMAN	CCAAT/enhancer-binding protein zeta (CCAAT-box-binding transcription factor) (CBF) (CCAAT-binding factor)	CEBPZ CBF2	positive regulation of transcription by RNA polymerase II [GO:0045944]	CCAAT-binding factor complex [GO:0016602]; nucleus [GO:0005634]	RNA binding [GO:0003723]; transcription coactivator activity [GO:0003713]
P07199	P07199	CENPB_HUMAN	Major centromere autoantigen B (Centromere protein B) (CENP-B)	CENPB		chromosome [GO:0005694]; chromosome, centromeric region [GO:0000775]; condensed chromosome, centromeric region [GO:0000779]; nuclear body [GO:0016604]; nucleoplasm [GO:0005654]; nucleus [GO:0005634]; pericentric heterochromatin [GO:0005721]	centromeric DNA binding [GO:0019237]; chromatin binding [GO:0003682]; DNA binding [GO:0003677]; satellite DNA binding [GO:0003696]; sequence-specific DNA binding [GO:0043565]	PTM: Poly-ADP-ribosylated by PARP1. {ECO:0000250|UniProtKB:P27790}.; PTM: N-terminally methylated by METTL11A/NTM1. Alpha-N-methylation is stimulated in response to extracellular stimuli, including increased cell density and heat shock, and seems to facilitate binding to CENP-B boxes. Chromatin-bound CENP-B is primarily trimethylated. {ECO:0000269|PubMed:23978223}.
Q5SW79	Q5SW79	CE170_HUMAN	Centrosomal protein of 170 kDa (Cep170) (KARP-1-binding protein) (KARP1-binding protein)	CEP170 FAM68A KAB KIAA0470		centriolar subdistal appendage [GO:0120103]; centriole [GO:0005814]; centrosome [GO:0005813]; cytosol [GO:0005829]; microtubule [GO:0005874]; spindle [GO:0005819]		PTM: Phosphorylated; probably by PLK1. {ECO:0000269|PubMed:15616186}.
P23528	P23528	COF1_HUMAN	Cofilin-1 (18 kDa phosphoprotein) (p18) (Cofilin, non-muscle isoform)	CFL1 CFL	actin cytoskeleton organization [GO:0030036]; actin filament depolymerization [GO:0030042]; actin filament fragmentation [GO:0030043]; actin filament severing [GO:0051014]; cytoskeleton organization [GO:0007010]; establishment of spindle localization [GO:0051293]; mitotic cytokinesis [GO:0000281]; negative regulation of apoptotic process [GO:0043066]; positive regulation by host of viral process …	actin cytoskeleton [GO:0015629]; cytoplasm [GO:0005737]; cytosol [GO:0005829]; extracellular exosome [GO:0070062]; extracellular space [GO:0005615]; focal adhesion [GO:0005925]; growth cone [GO:0030426]; lamellipodium [GO:0030027]; lamellipodium membrane [GO:0031258]; membrane [GO:0016020]; nuclear matrix [GO:0016363]; nucleus [GO:0005634]; ruffle membrane [GO:0032587]; vesicle [GO:0031982]	actin filament binding [GO:0051015]	PTM: Inactivated by phosphorylation on Ser-3. Phosphorylated on Ser-3 in resting cells (By similarity). Dephosphorylated by PDXP/chronophin; this restores its activity in promoting actin filament depolymerization. The phosphorylation of Ser-24 may prevent recognition of the nuclear localization signal (By similarity). Phosphorylated via a ARRB1-RAC1-LIMK1-PAK1 cascade upon active ligand stimulati…
C9JRZ6	C9JRZ6	C9JRZ6_HUMAN	Coiled-coil-helix-coiled-coil-helix domain containing 3	CHCHD3	inner mitochondrial membrane organization [GO:0007007]	MICOS complex [GO:0061617]; mitochondrion [GO:0005739]
J3QK89	J3QK89	J3QK89_HUMAN	Calcium homeostasis endoplasmic reticulum protein	CHERP	intracellular calcium ion homeostasis [GO:0006874]; RNA processing [GO:0006396]	perinuclear region of cytoplasm [GO:0048471]	RNA binding [GO:0003723]
Q969X6	Q969X6	UTP4_HUMAN	U3 small nucleolar RNA-associated protein 4 homolog (Cirhin) (UTP4 small subunit processome component)	UTP4 CIRH1A cPERP-E KIAA1988	maturation of SSU-rRNA [GO:0030490]; maturation of SSU-rRNA from tricistronic rRNA transcript (SSU-rRNA, 5.8S rRNA, LSU-rRNA) [GO:0000462]; regulation of DNA-templated transcription [GO:0006355]; ribosomal small subunit biogenesis [GO:0042274]	90S preribosome [GO:0030686]; chromosome [GO:0005694]; fibrillar center [GO:0001650]; nucleolus [GO:0005730]; nucleoplasm [GO:0005654]; small-subunit processome [GO:0032040]; t-UTP complex [GO:0034455]	RNA binding [GO:0003723]	PTM: May be phosphorylated during mitosis; may control the association of this protein with WRD43 and UTP15. {ECO:0000269|PubMed:24219289}.
O00299	O00299	CLIC1_HUMAN	Chloride intracellular channel protein 1 (Chloride channel ABP) (Nuclear chloride ion channel 27) (NCC27) (Regulatory nuclear chloride ion channel protein) (hRNCC)	CLIC1 G6 NCC27	chloride transport [GO:0006821]; platelet aggregation [GO:0070527]; positive regulation of osteoblast differentiation [GO:0045669]; regulation of mitochondrial membrane potential [GO:0051881]; signal transduction [GO:0007165]	blood microparticle [GO:0072562]; brush border [GO:0005903]; chloride channel complex [GO:0034707]; cytoplasm [GO:0005737]; endoplasmic reticulum [GO:0005783]; extracellular exosome [GO:0070062]; extracellular space [GO:0005615]; membrane [GO:0016020]; mitochondrion [GO:0005739]; nuclear envelope [GO:0005635]; nuclear membrane [GO:0031965]; nucleus [GO:0005634]; perinuclear region of cytoplasm [G…	cadherin binding [GO:0045296]; chloride channel activity [GO:0005254]	PTM: Hydrogen peroxide treatment causes a conformation change, leading to dimerization and formation of an intramolecular disulfide bond between Cys-24 and Cys-59.
A0A8V8TRF0	A0A8V8TRF0	A0A8V8TRF0_HUMAN	Clathrin heavy chain	CLTC	clathrin coat assembly [GO:0048268]; intracellular protein transport [GO:0006886]; mitotic cell cycle [GO:0000278]; receptor-mediated endocytosis [GO:0006898]	clathrin coat of coated pit [GO:0030132]; clathrin coat of trans-Golgi network vesicle [GO:0030130]; clathrin complex [GO:0071439]; clathrin-coated endocytic vesicle [GO:0045334]; extracellular exosome [GO:0070062]; spindle [GO:0005819]	clathrin light chain binding [GO:0032051]; structural molecule activity [GO:0005198]
Q8NBJ5	Q8NBJ5	GT251_HUMAN	Procollagen galactosyltransferase 1 (EC 2.4.1.50) (Collagen beta(1-O)galactosyltransferase 1) (ColGalT 1) (Glycosyltransferase 25 family member 1) (Hydroxylysine galactosyltransferase 1)	COLGALT1 GLT25D1 PSEC0241	collagen fibril organization [GO:0030199]; positive regulation of collagen fibril organization [GO:1904028]	endoplasmic reticulum lumen [GO:0005788]; membrane [GO:0016020]	procollagen galactosyltransferase activity [GO:0050211]	PTM: N-glycosylated. {ECO:0000269|PubMed:19159218, ECO:0000269|PubMed:20470363}.
Q9ULV4	Q9ULV4	COR1C_HUMAN	Coronin-1C (Coronin-3) (hCRNN4)	CORO1C CRN2 CRNN4	actin filament organization [GO:0007015]; activation of GTPase activity [GO:0090630]; corpus callosum development [GO:0022038]; endosomal transport [GO:0016197]; endosome fission [GO:0140285]; endosome membrane tubulation [GO:0097750]; establishment of protein localization [GO:0045184]; membrane fission [GO:0090148]; negative regulation of epithelial cell migration [GO:0010633]; negative regulati…	actin cytoskeleton [GO:0015629]; cell cortex [GO:0005938]; endosome membrane [GO:0010008]; flotillin complex [GO:0016600]; focal adhesion [GO:0005925]; lamellipodium [GO:0030027]; lateral plasma membrane [GO:0016328]; ruffle membrane [GO:0032587]; sarcolemma [GO:0042383]; sarcomere [GO:0030017]; synapse [GO:0045202]	actin filament binding [GO:0051015]; small GTPase binding [GO:0031267]
Q5JY65	Q5JY65	Q5JY65_HUMAN	Crooked neck pre-mRNA splicing factor 1	CRNKL1	spliceosomal complex assembly [GO:0000245]	post-mRNA release spliceosomal complex [GO:0071014]; precatalytic spliceosome [GO:0071011]; Prp19 complex [GO:0000974]; U2-type catalytic step 2 spliceosome [GO:0071007]
P21291	P21291	CSRP1_HUMAN	Cysteine and glycine-rich protein 1 (Cysteine-rich protein 1) (CRP) (CRP1) (Epididymis luminal protein 141) (HEL-141)	CSRP1 CSRP CYRP	muscle tissue development [GO:0060537]; platelet aggregation [GO:0070527]; sarcomere organization [GO:0045214]	cytoplasm [GO:0005737]; extracellular exosome [GO:0070062]; focal adhesion [GO:0005925]; nucleus [GO:0005634]; Z disc [GO:0030018]	actinin binding [GO:0042805]; RNA binding [GO:0003723]; structural constituent of muscle [GO:0008307]; zinc ion binding [GO:0008270]
P01040	P01040	CYTA_HUMAN	Cystatin-A (Cystatin-AS) (Stefin-A) [Cleaved into: Cystatin-A, N-terminally processed]	CSTA STF1 STFA	cell-cell adhesion [GO:0098609]; keratinocyte differentiation [GO:0030216]; negative regulation of peptidase activity [GO:0010466]; negative regulation of proteolysis [GO:0045861]; peptide cross-linking [GO:0018149]	cornified envelope [GO:0001533]; cytoplasm [GO:0005737]; cytosol [GO:0005829]; extracellular space [GO:0005615]; nucleoplasm [GO:0005654]; peptidase inhibitor complex [GO:1904090]	cysteine-type endopeptidase inhibitor activity [GO:0004869]; protease binding [GO:0002020]
P35221	P35221	CTNA1_HUMAN	Catenin alpha-1 (Alpha E-catenin) (Cadherin-associated protein) (Renal carcinoma antigen NY-REN-13)	CTNNA1	apical junction assembly [GO:0043297]; axon regeneration [GO:0031103]; cell adhesion [GO:0007155]; cell migration [GO:0016477]; cell-cell adhesion [GO:0098609]; cellular response to indole-3-methanol [GO:0071681]; epithelial cell-cell adhesion [GO:0090136]; establishment or maintenance of cell polarity [GO:0007163]; extrinsic apoptotic signaling pathway in absence of ligand [GO:0097192]; gap junc…	acrosomal vesicle [GO:0001669]; actin cytoskeleton [GO:0015629]; adherens junction [GO:0005912]; catenin complex [GO:0016342]; cell junction [GO:0030054]; cell-cell junction [GO:0005911]; cytosol [GO:0005829]; flotillin complex [GO:0016600]; focal adhesion [GO:0005925]; intercalated disc [GO:0014704]; intracellular membrane-bounded organelle [GO:0043231]; lamellipodium [GO:0030027]; plasma membra…	actin filament binding [GO:0051015]; beta-catenin binding [GO:0008013]; cadherin binding [GO:0045296]; gamma-catenin binding [GO:0045295]; identical protein binding [GO:0042802]; RNA binding [GO:0003723]; structural molecule activity [GO:0005198]; vinculin binding [GO:0017166]	PTM: Sumoylated. {ECO:0000269|PubMed:15561718}.; PTM: Phosphorylation seems to contribute to the strength of cell-cell adhesion rather than to the basic capacity for cell-cell adhesion. {ECO:0000250|UniProtKB:P26231}.
C9JZR2	C9JZR2	C9JZR2_HUMAN	Catenin delta 1	CTNND1	cell-cell adhesion [GO:0098609]; cell-cell junction assembly [GO:0007043]	adherens junction [GO:0005912]; cytoplasm [GO:0005737]; nucleus [GO:0005634]; plasma membrane [GO:0005886]	cadherin binding [GO:0045296]
Q7L576	Q7L576	CYFP1_HUMAN	Cytoplasmic FMR1-interacting protein 1 (Specifically Rac1-associated protein 1) (Sra-1) (p140sra-1)	CYFIP1 KIAA0068	axon extension [GO:0048675]; axon guidance [GO:0007411]; cell morphogenesis [GO:0000902]; cellular response to insulin stimulus [GO:0032869]; cognition [GO:0050890]; dendrite extension [GO:0097484]; lamellipodium assembly [GO:0030032]; modification of synaptic structure [GO:0099563]; negative regulation of synaptic vesicle recycling [GO:1903422]; positive regulation of Arp2/3 complex-mediated act…	axonal growth cone [GO:0044295]; central region of growth cone [GO:0090724]; cytosol [GO:0005829]; dendritic growth cone [GO:0044294]; dendritic spine [GO:0043197]; excitatory synapse [GO:0060076]; extracellular exosome [GO:0070062]; extracellular region [GO:0005576]; filopodium tip [GO:0032433]; focal adhesion [GO:0005925]; lamellipodium [GO:0030027]; neuron projection [GO:0043005]; neuronal cel…	actin filament binding [GO:0051015]; RNA 7-methylguanosine cap binding [GO:0000340]; small GTPase binding [GO:0031267]; translation repressor activity [GO:0030371]
A0A087WT20	A0A087WT20	A0A087WT20_HUMAN	DDB1- and CUL4-associated factor 13 (WD repeat and SOF domain-containing protein 1)	DCAF13	maturation of SSU-rRNA from tricistronic rRNA transcript (SSU-rRNA, 5.8S rRNA, LSU-rRNA) [GO:0000462]; protein ubiquitination [GO:0016567]	cell junction [GO:0030054]; centrosome [GO:0005813]; cytosol [GO:0005829]; nucleolus [GO:0005730]; nucleoplasm [GO:0005654]; small-subunit processome [GO:0032040]
P81605	P81605	DCD_HUMAN	Dermcidin (EC 3.4.-.-) (Preproteolysin) [Cleaved into: Survival-promoting peptide; DCD-1]	DCD AIDD DSEP	defense response to bacterium [GO:0042742]; defense response to fungus [GO:0050832]; killing by host of symbiont cells [GO:0051873]; proteolysis [GO:0006508]	extracellular exosome [GO:0070062]; extracellular region [GO:0005576]; membrane [GO:0016020]	lipid binding [GO:0008289]; metal ion binding [GO:0046872]; monoatomic ion channel activity [GO:0005216]; peptidase activity [GO:0008233]; RNA binding [GO:0003723]
A0A0C4DGS1	A0A0C4DGS1	A0A0C4DGS1_HUMAN	Dolichyl-diphosphooligosaccharide--protein glycosyltransferase 48 kDa subunit (Oligosaccharyl transferase 48 kDa subunit)	DDOST	protein N-linked glycosylation via asparagine [GO:0018279]	endoplasmic reticulum [GO:0005783]; oligosaccharyltransferase complex [GO:0008250]
A0A1X7SBZ2	A0A1X7SBZ2	A0A1X7SBZ2_HUMAN	RNA helicase (EC 3.6.4.13)	DDX17	alternative mRNA splicing, via spliceosome [GO:0000380]	cytoplasm [GO:0005737]; nuclear speck [GO:0016607]; ribonucleoprotein complex [GO:1990904]	ATP binding [GO:0005524]; hydrolase activity [GO:0016787]; mRNA 3'-UTR binding [GO:0003730]; ribonucleoprotein complex binding [GO:0043021]; RNA helicase activity [GO:0003724]
Q9NVP1	Q9NVP1	DDX18_HUMAN	ATP-dependent RNA helicase DDX18 (EC 3.6.4.13) (DEAD box protein 18) (Myc-regulated DEAD box protein) (MrDb)	DDX18 cPERP-D	maturation of LSU-rRNA from tricistronic rRNA transcript (SSU-rRNA, 5.8S rRNA, LSU-rRNA) [GO:0000463]	chromosome [GO:0005694]; membrane [GO:0016020]; nucleolus [GO:0005730]	ATP binding [GO:0005524]; ATP hydrolysis activity [GO:0016887]; RNA binding [GO:0003723]; RNA helicase activity [GO:0003724]
Q9NR30	Q9NR30	DDX21_HUMAN	Nucleolar RNA helicase 2 (EC 3.6.4.13) (DEAD box protein 21) (Gu-alpha) (Nucleolar RNA helicase Gu) (Nucleolar RNA helicase II) (RH II/Gu)	DDX21	central nervous system projection neuron axonogenesis [GO:0021952]; chromatin remodeling [GO:0006338]; defense response to virus [GO:0051607]; innate immune response [GO:0045087]; microtubule cytoskeleton organization [GO:0000226]; negative regulation of transcription by RNA polymerase I [GO:0016479]; neuron projection maintenance [GO:1990535]; osteoblast differentiation [GO:0001649]; positive re…	B-WICH complex [GO:0110016]; chromosome [GO:0005694]; cytosol [GO:0005829]; membrane [GO:0016020]; mitochondrion [GO:0005739]; nucleolus [GO:0005730]; nucleoplasm [GO:0005654]	7SK snRNA binding [GO:0097322]; ATP binding [GO:0005524]; ATP hydrolysis activity [GO:0016887]; double-stranded RNA binding [GO:0003725]; identical protein binding [GO:0042802]; miRNA binding [GO:0035198]; mRNA binding [GO:0003729]; RNA binding [GO:0003723]; RNA helicase activity [GO:0003724]; RNA polymerase inhibitor activity [GO:0140870]; rRNA binding [GO:0019843]; snoRNA binding [GO:0030515]	PTM: Acetylation by CREBBP/CBP inhibits the helicase activity (PubMed:28790157). Deacetylation by SIRT7 promotes the helicase activity and overcomes R-loop-mediated stalling of RNA polymerases (PubMed:28790157). {ECO:0000269|PubMed:28790157}.
B7Z6D5	B7Z6D5	B7Z6D5_HUMAN	RNA helicase (EC 3.6.4.13)	DDX27			ATP binding [GO:0005524]; hydrolase activity [GO:0016787]; nucleic acid binding [GO:0003676]; RNA helicase activity [GO:0003724]
Q9H8H2	Q9H8H2	DDX31_HUMAN	ATP-dependent DNA helicase DDX31 (EC 3.6.4.12) (DEAD box protein 31) (Helicain) (Probable ATP-dependent RNA helicase DDX31) (EC 3.6.4.13)	DDX31	ribosome biogenesis [GO:0042254]	Golgi apparatus [GO:0005794]; intracellular membrane-bounded organelle [GO:0043231]; nucleolus [GO:0005730]; nucleus [GO:0005634]	ATP binding [GO:0005524]; ATP hydrolysis activity [GO:0016887]; RNA binding [GO:0003723]; RNA helicase activity [GO:0003724]
O00148	O00148	DX39A_HUMAN	ATP-dependent RNA helicase DDX39A (EC 3.6.4.13) (DEAD box protein 39) (Nuclear RNA helicase URH49)	DDX39A DDX39	mRNA export from nucleus [GO:0006406]; mRNA splicing, via spliceosome [GO:0000398]; RNA export from nucleus [GO:0006405]	cytoplasm [GO:0005737]; membrane [GO:0016020]; nuclear speck [GO:0016607]; nucleoplasm [GO:0005654]; nucleus [GO:0005634]	ATP binding [GO:0005524]; ATP hydrolysis activity [GO:0016887]; identical protein binding [GO:0042802]; mRNA binding [GO:0003729]; RNA binding [GO:0003723]; RNA helicase activity [GO:0003724]
Q13838	Q13838	DX39B_HUMAN	Spliceosome RNA helicase DDX39B (EC 3.6.4.13) (56 kDa U2AF65-associated protein) (ATP-dependent RNA helicase p47) (DEAD box protein UAP56) (HLA-B-associated transcript 1 protein)	DDX39B BAT1 UAP56	mRNA export from nucleus [GO:0006406]; mRNA splicing, via spliceosome [GO:0000398]; RNA export from nucleus [GO:0006405]; RNA secondary structure unwinding [GO:0010501]; RNA splicing [GO:0008380]; spliceosomal complex assembly [GO:0000245]	cytoplasm [GO:0005737]; nuclear speck [GO:0016607]; nucleoplasm [GO:0005654]; nucleus [GO:0005634]; spliceosomal complex [GO:0005681]; transcription export complex [GO:0000346]; U4 snRNP [GO:0005687]; U6 snRNP [GO:0005688]	ATP binding [GO:0005524]; ATP hydrolysis activity [GO:0016887]; ATP-dependent activity, acting on RNA [GO:0008186]; ATP-dependent protein binding [GO:0043008]; identical protein binding [GO:0042802]; mRNA binding [GO:0003729]; RNA binding [GO:0003723]; RNA helicase activity [GO:0003724]; U4 snRNA binding [GO:0030621]; U6 snRNA binding [GO:0017070]
A0A0D9SFB3	A0A0D9SFB3	A0A0D9SFB3_HUMAN	RNA helicase (EC 3.6.4.13)	DDX3X	cell differentiation [GO:0030154]; gamete generation [GO:0007276]	cytosol [GO:0005829]; nucleoplasm [GO:0005654]; P granule [GO:0043186]	ATP binding [GO:0005524]; hydrolase activity [GO:0016787]; RNA binding [GO:0003723]; RNA helicase activity [GO:0003724]
O15523	O15523	DDX3Y_HUMAN	ATP-dependent RNA helicase DDX3Y (EC 3.6.4.13) (DEAD box protein 3, Y-chromosomal)	DDX3Y DBY	cell differentiation [GO:0030154]; gamete generation [GO:0007276]; negative regulation of gene expression [GO:0010629]	cytosol [GO:0005829]; membrane [GO:0016020]; nucleoplasm [GO:0005654]; nucleus [GO:0005634]; P granule [GO:0043186]	ATP binding [GO:0005524]; ATP hydrolysis activity [GO:0016887]; DNA binding [GO:0003677]; mRNA binding [GO:0003729]; RNA helicase activity [GO:0003724]
Q9UJV9	Q9UJV9	DDX41_HUMAN	Probable ATP-dependent RNA helicase DDX41 (EC 3.6.4.13) (DEAD box protein 41) (DEAD box protein abstrakt homolog)	DDX41 ABS	apoptotic process [GO:0006915]; cell differentiation [GO:0030154]; cell population proliferation [GO:0008283]; mRNA splicing, via spliceosome [GO:0000398]	catalytic step 2 spliceosome [GO:0071013]; cytosol [GO:0005829]; membrane [GO:0016020]; nucleoplasm [GO:0005654]; nucleus [GO:0005634]; spliceosomal complex [GO:0005681]	ATP binding [GO:0005524]; ATP hydrolysis activity [GO:0016887]; metal ion binding [GO:0046872]; mRNA binding [GO:0003729]; RNA binding [GO:0003723]; RNA helicase activity [GO:0003724]
Q9H0S4	Q9H0S4	DDX47_HUMAN	Probable ATP-dependent RNA helicase DDX47 (EC 3.6.4.13) (DEAD box protein 47)	DDX47	extrinsic apoptotic signaling pathway via death domain receptors [GO:0008625]; mRNA processing [GO:0006397]; RNA splicing [GO:0008380]; rRNA processing [GO:0006364]	membrane [GO:0016020]; nucleolus [GO:0005730]; nucleoplasm [GO:0005654]; nucleus [GO:0005634]	ATP binding [GO:0005524]; ATP hydrolysis activity [GO:0016887]; RNA binding [GO:0003723]; RNA helicase activity [GO:0003724]
P17844	P17844	DDX5_HUMAN	Probable ATP-dependent RNA helicase DDX5 (EC 3.6.4.13) (DEAD box protein 5) (RNA helicase p68)	DDX5 G17P1 HELR HLR1	alternative mRNA splicing, via spliceosome [GO:0000380]; androgen receptor signaling pathway [GO:0030521]; BMP signaling pathway [GO:0030509]; epithelial to mesenchymal transition [GO:0001837]; intracellular estrogen receptor signaling pathway [GO:0030520]; intrinsic apoptotic signaling pathway by p53 class mediator [GO:0072332]; miRNA transcription [GO:0061614]; mRNA splicing, via spliceosome [G…	catalytic step 2 spliceosome [GO:0071013]; cytoplasm [GO:0005737]; cytosol [GO:0005829]; extracellular exosome [GO:0070062]; membrane [GO:0016020]; nuclear speck [GO:0016607]; nucleolus [GO:0005730]; nucleoplasm [GO:0005654]; nucleus [GO:0005634]; ribonucleoprotein complex [GO:1990904]	ATP binding [GO:0005524]; ATP hydrolysis activity [GO:0016887]; calcium-dependent protein binding [GO:0048306]; calmodulin binding [GO:0005516]; enzyme binding [GO:0019899]; MH2 domain binding [GO:0035500]; mRNA 3'-UTR binding [GO:0003730]; nuclear androgen receptor binding [GO:0050681]; pre-mRNA binding [GO:0036002]; primary miRNA binding [GO:0070878]; promoter-specific chromatin binding [GO:199…	PTM: Arg-502 is dimethylated, probably to asymmetric dimethylarginine.; PTM: Sumoylated; sumoylation, promoted by PIAS1, promotes interaction with HDAC1 and transcriptional repression activity. Sumoylation also significantly increases stability, and reduces polyubiquitination. {ECO:0000269|PubMed:17369852, ECO:0000269|PubMed:19995069}.; PTM: Polyubiquitinated, leading to proteasomal degradation. …
Q9BQ39	Q9BQ39	DDX50_HUMAN	ATP-dependent RNA helicase DDX50 (EC 3.6.4.13) (DEAD box protein 50) (Gu-beta) (Nucleolar protein Gu2)	DDX50	response to cold [GO:0009409]	cytosol [GO:0005829]; membrane [GO:0016020]; nucleolus [GO:0005730]; plasma membrane [GO:0005886]; ribosome [GO:0005840]	ATP binding [GO:0005524]; ATP hydrolysis activity [GO:0016887]; mRNA binding [GO:0003729]; RNA binding [GO:0003723]; RNA helicase activity [GO:0003724]; RNA strand annealing activity [GO:0033592]
Q8N8A6	Q8N8A6	DDX51_HUMAN	ATP-dependent RNA helicase DDX51 (EC 3.6.4.13) (DEAD box protein 51)	DDX51	rRNA processing [GO:0006364]	membrane [GO:0016020]; nucleolus [GO:0005730]; nucleus [GO:0005634]	ATP binding [GO:0005524]; ATP hydrolysis activity [GO:0016887]; RNA binding [GO:0003723]; RNA helicase activity [GO:0003724]
Q8TDD1	Q8TDD1	DDX54_HUMAN	ATP-dependent RNA helicase DDX54 (EC 3.6.4.13) (ATP-dependent RNA helicase DP97) (DEAD box RNA helicase 97 kDa) (DEAD box protein 54)	DDX54	intracellular estrogen receptor signaling pathway [GO:0030520]; RNA metabolic process [GO:0016070]; RNA processing [GO:0006396]; rRNA processing [GO:0006364]	Golgi apparatus [GO:0005794]; membrane [GO:0016020]; nucleolus [GO:0005730]; nucleoplasm [GO:0005654]; nucleus [GO:0005634]	ATP binding [GO:0005524]; ATP hydrolysis activity [GO:0016887]; nuclear estrogen receptor binding [GO:0030331]; RNA binding [GO:0003723]; RNA helicase activity [GO:0003724]; signaling receptor binding [GO:0005102]; transcription corepressor activity [GO:0003714]
Q9NY93	Q9NY93	DDX56_HUMAN	Probable ATP-dependent RNA helicase DDX56 (EC 3.6.4.13) (ATP-dependent 61 kDa nucleolar RNA helicase) (DEAD box protein 21) (DEAD box protein 56)	DDX56 DDX21 NOH61	defense response to virus [GO:0051607]; modulation by host of viral RNA genome replication [GO:0044830]; negative regulation of type I interferon production [GO:0032480]; positive regulation of neuron projection development [GO:0010976]; rRNA processing [GO:0006364]	cytosol [GO:0005829]; membrane [GO:0016020]; nucleolus [GO:0005730]; nucleus [GO:0005634]	ATP binding [GO:0005524]; ATP hydrolysis activity [GO:0016887]; protein sequestering activity [GO:0140311]; RNA binding [GO:0003723]; RNA helicase activity [GO:0003724]; RNA stem-loop binding [GO:0035613]
H0Y993	H0Y993	H0Y993_HUMAN	DEK oncogene (DNA binding), isoform CRA_b (DEK proto-oncogene)	DEK hCG_36749	chromatin organization [GO:0006325]; regulation of double-strand break repair [GO:2000779]	nucleoplasm [GO:0005654]	DNA binding [GO:0003677]; histone binding [GO:0042393]
H7BXY3	H7BXY3	H7BXY3_HUMAN	ATP-dependent RNA helicase DHX30 (EC 3.6.4.13) (DEAH box protein 30)	DHX30		cytosol [GO:0005829]; mitochondrial nucleoid [GO:0042645]; mitochondrion [GO:0005739]; nucleus [GO:0005634]	ATP binding [GO:0005524]; hydrolase activity [GO:0016787]; RNA binding [GO:0003723]; RNA helicase activity [GO:0003724]
Q9H6R0	Q9H6R0	DHX33_HUMAN	ATP-dependent RNA helicase DHX33 (EC 3.6.4.13) (DEAH box protein 33)	DHX33 DDX33	positive regulation of MAPK cascade [GO:0043410]; positive regulation of NF-kappaB transcription factor activity [GO:0051092]; positive regulation of NLRP3 inflammasome complex assembly [GO:1900227]; positive regulation of transcription by RNA polymerase I [GO:0045943]; positive regulation of type I interferon production [GO:0032481]; translational initiation [GO:0006413]	cytoplasm [GO:0005737]; NLRP3 inflammasome complex [GO:0072559]; nucleolus [GO:0005730]; nucleoplasm [GO:0005654]; nucleus [GO:0005634]	ATP binding [GO:0005524]; ATP hydrolysis activity [GO:0016887]; DNA-binding transcription factor binding [GO:0140297]; double-stranded RNA binding [GO:0003725]; helicase activity [GO:0004386]; mRNA binding [GO:0003729]; rDNA binding [GO:0000182]; ribosomal large subunit binding [GO:0043023]; RNA binding [GO:0003723]; RNA helicase activity [GO:0003724]	PTM: Ubiquitinated, leading to its degradation by the proteasome. Deubiquitinated by USP36. {ECO:0000250|UniProtKB:Q80VY9}.
Q08211	Q08211	DHX9_HUMAN	ATP-dependent RNA helicase A (EC 3.6.4.13) (DEAH box protein 9) (DExH-box helicase 9) (Leukophysin) (LKP) (Nuclear DNA helicase II) (NDH II) (RNA helicase A)	DHX9 DDX9 LKP NDH2	alternative mRNA splicing, via spliceosome [GO:0000380]; cellular response to exogenous dsRNA [GO:0071360]; cellular response to tumor necrosis factor [GO:0071356]; CRD-mediated mRNA stabilization [GO:0070934]; DNA duplex unwinding [GO:0032508]; DNA replication [GO:0006260]; DNA-templated transcription termination [GO:0006353]; DNA-templated viral transcription [GO:0039695]; G-quadruplex DNA unwi…	actin cytoskeleton [GO:0015629]; centrosome [GO:0005813]; CRD-mediated mRNA stability complex [GO:0070937]; cytoplasm [GO:0005737]; cytoplasmic ribonucleoprotein granule [GO:0036464]; cytosol [GO:0005829]; membrane [GO:0016020]; nuclear body [GO:0016604]; nuclear stress granule [GO:0097165]; nucleolus [GO:0005730]; nucleoplasm [GO:0005654]; nucleus [GO:0005634]; perichromatin fibrils [GO:0005726]…	3'-5' DNA helicase activity [GO:0043138]; 3'-5' DNA/RNA helicase activity [GO:0033679]; 3'-5' RNA helicase activity [GO:0034458]; ATP binding [GO:0005524]; ATP hydrolysis activity [GO:0016887]; chromatin DNA binding [GO:0031490]; DNA binding [GO:0003677]; DNA helicase activity [GO:0003678]; DNA replication origin binding [GO:0003688]; double-stranded DNA binding [GO:0003690]; double-stranded RNA …	PTM: Methylated (PubMed:15084609). PRMT1-mediated methylation of undefined Arg residues in the RGG region is required for nuclear import of DHX9 (PubMed:15084609). {ECO:0000269|PubMed:15084609}.; PTM: Phosphorylated by PRKDC; phosphorylation occurs in a RNA-dependent manner (PubMed:14704337). Phosphorylated by EIF2AK2/PKR; this phosphorylation reduces its association with double-stranded RNA (Pub…
Q9UNQ2	Q9UNQ2	DIM1_HUMAN	Probable dimethyladenosine transferase (EC 2.1.1.183) (DIM1 dimethyladenosine transferase 1 homolog) (DIM1 dimethyladenosine transferase 1-like) (Probable 18S rRNA (adenine(1779)-N(6)/adenine(1780)-N(6))-dimethyltransferase) (Probable 18S rRNA dimethylase) (Probable S-adenosylmethionine-6-N',N'-adenosyl(rRNA) dimethyltransferase)	DIMT1 DIMT1L HUSSY-05	positive regulation of rRNA processing [GO:2000234]; ribosomal small subunit biogenesis [GO:0042274]; rRNA methylation [GO:0031167]	cytosol [GO:0005829]; nucleolus [GO:0005730]; nucleoplasm [GO:0005654]; small-subunit processome [GO:0032040]	18S rRNA (adenine(1779)-N(6)/adenine(1780)-N(6))-dimethyltransferase activity [GO:0052909]; RNA binding [GO:0003723]; rRNA (adenine-N6,N6-)-dimethyltransferase activity [GO:0000179]
O60832	O60832	DKC1_HUMAN	H/ACA ribonucleoprotein complex subunit DKC1 (EC 5.4.99.-) (CBF5 homolog) (Dyskerin) (Nopp140-associated protein of 57 kDa) (Nucleolar protein NAP57) (Nucleolar protein family A member 4) (snoRNP protein DKC1)	DKC1 NOLA4	box H/ACA RNA 3'-end processing [GO:0000495]; enzyme-directed rRNA pseudouridine synthesis [GO:0000455]; mRNA pseudouridine synthesis [GO:1990481]; positive regulation of establishment of protein localization to telomere [GO:1904851]; positive regulation of protein localization to Cajal body [GO:1904871]; positive regulation of telomerase activity [GO:0051973]; positive regulation of telomerase R…	box H/ACA scaRNP complex [GO:0072589]; box H/ACA snoRNP complex [GO:0031429]; box H/ACA telomerase RNP complex [GO:0090661]; cytoplasm [GO:0005737]; fibrillar center [GO:0001650]; nucleolus [GO:0005730]; nucleoplasm [GO:0005654]; nucleus [GO:0005634]; telomerase holoenzyme complex [GO:0005697]	box H/ACA snoRNA binding [GO:0034513]; pseudouridine synthase activity [GO:0009982]; RNA binding [GO:0003723]; telomerase activity [GO:0003720]; telomerase RNA binding [GO:0070034]
Q8TDM6	Q8TDM6	DLG5_HUMAN	Disks large homolog 5 (Discs large protein P-dlg) (Placenta and prostate DLG)	DLG5 KIAA0583 PDLG	apical protein localization [GO:0045176]; cell-cell adhesion [GO:0098609]; epithelial to mesenchymal transition [GO:0001837]; epithelial tube branching involved in lung morphogenesis [GO:0060441]; establishment or maintenance of epithelial cell apical/basal polarity [GO:0045197]; intracellular signal transduction [GO:0035556]; maintenance of cell polarity [GO:0030011]; metanephric collecting duct…	adherens junction [GO:0005912]; cell junction [GO:0030054]; ciliary basal body [GO:0036064]; cytoplasm [GO:0005737]; glutamatergic synapse [GO:0098978]; plasma membrane [GO:0005886]; postsynaptic density [GO:0014069]	beta-catenin binding [GO:0008013]; cytoskeletal protein binding [GO:0008092]; signaling receptor complex adaptor activity [GO:0030159]
A0A0J9YX62	A0A0J9YX62	A0A0J9YX62_HUMAN	DnaJ heat shock protein family (Hsp40) member B6	DNAJB6	chaperone-mediated protein folding [GO:0061077]	cytosol [GO:0005829]; nucleoplasm [GO:0005654]	Hsp70 protein binding [GO:0030544]; unfolded protein binding [GO:0051082]
Q5QJE6	Q5QJE6	TDIF2_HUMAN	Deoxynucleotidyltransferase terminal-interacting protein 2 (Estrogen receptor-binding protein) (LPTS-interacting protein 2) (LPTS-RP2) (Terminal deoxynucleotidyltransferase-interacting factor 2) (TdIF2) (TdT-interacting factor 2)	DNTTIP2 ERBP TDIF2	ribosomal small subunit biogenesis [GO:0042274]; RNA processing [GO:0006396]	chromosome [GO:0005694]; nucleolus [GO:0005730]; nucleoplasm [GO:0005654]; small-subunit processome [GO:0032040]	RNA binding [GO:0003723]
A0A1C7CYX9	A0A1C7CYX9	A0A1C7CYX9_HUMAN	Dihydropyrimidinase-related protein 2	DPYSL2	cell differentiation [GO:0030154]; nervous system development [GO:0007399]	cytosol [GO:0005829]; plasma membrane [GO:0005886]	hydrolase activity, acting on carbon-nitrogen (but not peptide) bonds [GO:0016810]
Q02413	Q02413	DSG1_HUMAN	Desmoglein-1 (Cadherin family member 4) (Desmosomal glycoprotein 1) (DG1) (DGI) (Pemphigus foliaceus antigen)	DSG1 CDHF4	calcium-dependent cell-cell adhesion via plasma membrane cell adhesion molecules [GO:0016339]; cell-cell adhesion [GO:0098609]; cell-cell junction assembly [GO:0007043]; homophilic cell adhesion via plasma membrane adhesion molecules [GO:0007156]; maternal process involved in female pregnancy [GO:0060135]; protein stabilization [GO:0050821]; response to progesterone [GO:0032570]	apical plasma membrane [GO:0016324]; cornified envelope [GO:0001533]; cytoplasm [GO:0005737]; cytoplasmic side of plasma membrane [GO:0009898]; cytosol [GO:0005829]; desmosome [GO:0030057]; ficolin-1-rich granule membrane [GO:0101003]; lateral plasma membrane [GO:0016328]; nucleus [GO:0005634]; plasma membrane [GO:0005886]	calcium ion binding [GO:0005509]; gamma-catenin binding [GO:0045295]; toxic substance binding [GO:0015643]
F6RFD5	F6RFD5	F6RFD5_HUMAN	Destrin (Actin-depolymerizing factor)	DSTN	actin filament fragmentation [GO:0030043]; actin filament severing [GO:0051014]	actin cytoskeleton [GO:0015629]	actin filament binding [GO:0051015]
H7C2Q8	H7C2Q8	H7C2Q8_HUMAN	EBNA1 binding protein 2	EBNA1BP2 hCG_2031782	ribosomal large subunit biogenesis [GO:0042273]; rRNA processing [GO:0006364]	chromosome [GO:0005694]; nuclear periphery [GO:0034399]; nucleolus [GO:0005730]; preribosome, large subunit precursor [GO:0030687]
Q13011	Q13011	ECH1_HUMAN	Delta(3,5)-Delta(2,4)-dienoyl-CoA isomerase, mitochondrial (EC 5.3.3.-)	ECH1	fatty acid beta-oxidation [GO:0006635]	cytosol [GO:0005829]; extracellular exosome [GO:0070062]; membrane [GO:0016020]; mitochondrial matrix [GO:0005759]; mitochondrion [GO:0005739]; peroxisomal matrix [GO:0005782]; peroxisome [GO:0005777]	delta(3,5)-delta(2,4)-dienoyl-CoA isomerase activity [GO:0051750]
Q6P2E9	Q6P2E9	EDC4_HUMAN	Enhancer of mRNA-decapping protein 4 (Autoantigen Ge-1) (Autoantigen RCD-8) (Human enhancer of decapping large subunit) (Hedls)	EDC4 HEDLS	deadenylation-independent decapping of nuclear-transcribed mRNA [GO:0031087]	cytoplasm [GO:0005737]; cytoplasmic ribonucleoprotein granule [GO:0036464]; cytosol [GO:0005829]; membrane [GO:0016020]; nucleoplasm [GO:0005654]; nucleus [GO:0005634]; P-body [GO:0000932]
A0A7I2V659	A0A7I2V659	A0A7I2V659_HUMAN	Elongation factor 1-alpha	EEF1A1		cytoplasm [GO:0005737]	GTP binding [GO:0005525]; GTPase activity [GO:0003924]; translation elongation factor activity [GO:0003746]
P24534	P24534	EF1B_HUMAN	Elongation factor 1-beta (EF-1-beta)	EEF1B2 EEF1B EF1B	translational elongation [GO:0006414]	cytoplasm [GO:0005737]; cytosol [GO:0005829]; eukaryotic translation elongation factor 1 complex [GO:0005853]	guanyl-nucleotide exchange factor activity [GO:0005085]; translation elongation factor activity [GO:0003746]	PTM: Phosphorylation affects the GDP/GTP exchange rate.
P29692	P29692	EF1D_HUMAN	Elongation factor 1-delta (EF-1-delta) (Antigen NY-CO-4)	EEF1D EF1D	cellular response to heat [GO:0034605]; cellular response to ionizing radiation [GO:0071479]; cytoplasmic translational elongation [GO:0002182]; positive regulation of transcription by RNA polymerase II [GO:0045944]; translational elongation [GO:0006414]	cytoplasm [GO:0005737]; cytosol [GO:0005829]; eukaryotic translation elongation factor 1 complex [GO:0005853]; fibrillar center [GO:0001650]; nucleoplasm [GO:0005654]; nucleus [GO:0005634]	cadherin binding [GO:0045296]; DNA binding [GO:0003677]; DNA-binding transcription factor binding [GO:0140297]; guanyl-nucleotide exchange factor activity [GO:0005085]; heat shock protein binding [GO:0031072]; RNA polymerase II cis-regulatory region sequence-specific DNA binding [GO:0000978]; translation elongation factor activity [GO:0003746]; translation factor activity, RNA binding [GO:0008135]
P26641	P26641	EF1G_HUMAN	Elongation factor 1-gamma (EF-1-gamma) (eEF-1B gamma)	EEF1G EF1G PRO1608	response to virus [GO:0009615]; translational elongation [GO:0006414]	cytoplasm [GO:0005737]; cytosol [GO:0005829]; extracellular exosome [GO:0070062]; membrane [GO:0016020]; nucleus [GO:0005634]	cadherin binding [GO:0045296]; translation elongation factor activity [GO:0003746]
P13639	P13639	EF2_HUMAN	Elongation factor 2 (EF-2) (EC 3.6.5.-)	EEF2 EF2	hematopoietic progenitor cell differentiation [GO:0002244]; positive regulation of translation [GO:0045727]; translational elongation [GO:0006414]	aggresome [GO:0016235]; cytoplasm [GO:0005737]; cytosol [GO:0005829]; extracellular exosome [GO:0070062]; extracellular region [GO:0005576]; ficolin-1-rich granule lumen [GO:1904813]; membrane [GO:0016020]; nucleus [GO:0005634]; plasma membrane [GO:0005886]; ribonucleoprotein complex [GO:1990904]; ribosome [GO:0005840]; secretory granule lumen [GO:0034774]; synapse [GO:0045202]	cadherin binding [GO:0045296]; GTP binding [GO:0005525]; GTPase activity [GO:0003924]; protein kinase binding [GO:0019901]; ribosome binding [GO:0043022]; RNA binding [GO:0003723]; translation elongation factor activity [GO:0003746]	PTM: Phosphorylation by EF-2 kinase completely inactivates EF-2; it requires prior phosphorylation by CDK2 at Ser-595 during mitotic prometaphase. Phosphorylation by CSK promotes SUMOylation, proteolytic cleavage, and nuclear translocation if the C-terminal fragment. {ECO:0000269|PubMed:23184662, ECO:0000269|PubMed:24648518}.; PTM: Diphthamide is 2-[3-carboxyamido-3-(trimethyl-ammonio)propyl]hist…
A0A1B0GUZ7	A0A1B0GUZ7	A0A1B0GUZ7_HUMAN	EFR3 homolog A	EFR3A	protein localization to plasma membrane [GO:0072659]	cytosol [GO:0005829]; plasma membrane [GO:0005886]
Q15029	Q15029	U5S1_HUMAN	116 kDa U5 small nuclear ribonucleoprotein component (Elongation factor Tu GTP-binding domain-containing protein 2) (SNU114 homolog) (hSNU114) (U5 snRNP-specific protein, 116 kDa) (U5-116 kDa)	EFTUD2 KIAA0031 SNRP116	cellular response to xenobiotic stimulus [GO:0071466]; mRNA splicing, via spliceosome [GO:0000398]; response to cocaine [GO:0042220]	Cajal body [GO:0015030]; catalytic step 2 spliceosome [GO:0071013]; cytosol [GO:0005829]; intracellular membrane-bounded organelle [GO:0043231]; membrane [GO:0016020]; nuclear speck [GO:0016607]; nucleoplasm [GO:0005654]; nucleus [GO:0005634]; U2-type catalytic step 2 spliceosome [GO:0071007]; U2-type precatalytic spliceosome [GO:0071005]; U4/U6 x U5 tri-snRNP complex [GO:0046540]	GTP binding [GO:0005525]; GTPase activity [GO:0003924]; RNA binding [GO:0003723]; U5 snRNA binding [GO:0030623]
P00533	P00533	EGFR_HUMAN	Epidermal growth factor receptor (EC 2.7.10.1) (Proto-oncogene c-ErbB-1) (Receptor tyrosine-protein kinase erbB-1)	EGFR ERBB ERBB1 HER1	activation of phospholipase C activity [GO:0007202]; astrocyte activation [GO:0048143]; cell surface receptor signaling pathway [GO:0007166]; cell-cell adhesion [GO:0098609]; cellular response to amino acid stimulus [GO:0071230]; cellular response to cadmium ion [GO:0071276]; cellular response to dexamethasone stimulus [GO:0071549]; cellular response to epidermal growth factor stimulus [GO:007136…	apical plasma membrane [GO:0016324]; basal plasma membrane [GO:0009925]; basolateral plasma membrane [GO:0016323]; cell junction [GO:0030054]; cell surface [GO:0009986]; clathrin-coated endocytic vesicle membrane [GO:0030669]; cytoplasm [GO:0005737]; early endosome membrane [GO:0031901]; endoplasmic reticulum membrane [GO:0005789]; endosome [GO:0005768]; endosome membrane [GO:0010008]; extracellu…	actin filament binding [GO:0051015]; ATP binding [GO:0005524]; ATPase binding [GO:0051117]; cadherin binding [GO:0045296]; calmodulin binding [GO:0005516]; chromatin binding [GO:0003682]; double-stranded DNA binding [GO:0003690]; enzyme binding [GO:0019899]; epidermal growth factor binding [GO:0048408]; epidermal growth factor receptor activity [GO:0005006]; identical protein binding [GO:0042802]…	PTM: Phosphorylated on Tyr residues in response to EGF (PubMed:20462955, PubMed:27153536). Phosphorylation at Ser-695 is partial and occurs only if Thr-693 is phosphorylated. Phosphorylation at Thr-678 and Thr-693 by PRKD1 inhibits EGF-induced MAPK8/JNK1 activation. Dephosphorylation by PTPRJ prevents endocytosis and stabilizes the receptor at the plasma membrane. Autophosphorylation at Tyr-1197 …
Q9NZN3	Q9NZN3	EHD3_HUMAN	EH domain-containing protein 3 (PAST homolog 3)	EHD3 EHD2 PAST3	cilium assembly [GO:0060271]; early endosome to Golgi transport [GO:0034498]; endocytic recycling [GO:0032456]; endocytosis [GO:0006897]; Golgi to lysosome transport [GO:0090160]; protein homooligomerization [GO:0051260]; protein localization to plasma membrane [GO:0072659]; protein transport [GO:0015031]; receptor recycling [GO:0001881]; regulation of cardiac conduction [GO:1903779]; regulation …	ciliary pocket membrane [GO:0020018]; clathrin coat of coated pit [GO:0030132]; cytoplasm [GO:0005737]; cytosol [GO:0005829]; early endosome [GO:0005769]; endocytic vesicle [GO:0030139]; endosome membrane [GO:0010008]; focal adhesion [GO:0005925]; nucleus [GO:0005634]; perinuclear region of cytoplasm [GO:0048471]; plasma membrane [GO:0005886]; recycling endosome membrane [GO:0055038]	ATP binding [GO:0005524]; cadherin binding [GO:0045296]; calcium ion binding [GO:0005509]; GTP binding [GO:0005525]; nucleic acid binding [GO:0003676]
P05198	P05198	IF2A_HUMAN	Eukaryotic translation initiation factor 2 subunit 1 (Eukaryotic translation initiation factor 2 subunit alpha) (eIF-2-alpha) (eIF-2A) (eIF-2alpha) (eIF2-alpha)	EIF2S1 EIF2A	cellular response to amino acid starvation [GO:0034198]; cellular response to heat [GO:0034605]; cellular response to oxidative stress [GO:0034599]; cellular response to UV [GO:0034644]; negative regulation of translational initiation in response to stress [GO:0032057]; PERK-mediated unfolded protein response [GO:0036499]; positive regulation of type B pancreatic cell apoptotic process [GO:200067…	cytoplasmic stress granule [GO:0010494]; cytosol [GO:0005829]; eukaryotic 48S preinitiation complex [GO:0033290]; eukaryotic translation initiation factor 2 complex [GO:0005850]; extracellular exosome [GO:0070062]; glial limiting end-foot [GO:0097451]; membrane [GO:0016020]; nucleus [GO:0005634]; synapse [GO:0045202]; translation initiation ternary complex [GO:0044207]	ribosome binding [GO:0043022]; RNA binding [GO:0003723]; translation initiation factor activity [GO:0003743]	PTM: Phosphorylation at Ser-49 and Ser-52 stabilizes the eIF-2/GDP/eIF2B complex and prevents GDP/GTP exchange reaction, thus impairing the recycling of eIF2 between successive rounds of initiation and leading to global inhibition of translation, while concomitantly initiating the preferential translation of integrated stress response (ISR)-specific mRNAs (PubMed:15207627, PubMed:18032499, PubMed…
P20042	P20042	IF2B_HUMAN	Eukaryotic translation initiation factor 2 subunit 2 (Eukaryotic translation initiation factor 2 subunit beta) (eIF2-beta)	EIF2S2 EIF2B	cytoplasmic translational initiation [GO:0002183]; formation of cytoplasmic translation initiation complex [GO:0001732]; formation of translation preinitiation complex [GO:0001731]; in utero embryonic development [GO:0001701]; male germ cell proliferation [GO:0002176]; male gonad development [GO:0008584]; translational initiation [GO:0006413]	cytoplasm [GO:0005737]; cytosol [GO:0005829]; eukaryotic translation initiation factor 2 complex [GO:0005850]; synapse [GO:0045202]	metal ion binding [GO:0046872]; mRNA binding [GO:0003729]; RNA binding [GO:0003723]; translation factor activity, RNA binding [GO:0008135]; translation initiation factor activity [GO:0003743]; translation initiation factor binding [GO:0031369]
P41091	P41091	IF2G_HUMAN	Eukaryotic translation initiation factor 2 subunit 3 (EC 3.6.5.3) (Eukaryotic translation initiation factor 2 subunit gamma X) (eIF2-gamma X) (eIF2gX)	EIF2S3 EIF2G	cytoplasmic translational initiation [GO:0002183]; formation of translation preinitiation complex [GO:0001731]; selenocysteine incorporation [GO:0001514]; selenocysteine metabolic process [GO:0016259]; translational initiation [GO:0006413]	cytoplasm [GO:0005737]; cytosol [GO:0005829]; eukaryotic translation initiation factor 2 complex [GO:0005850]; extracellular exosome [GO:0070062]	cadherin binding [GO:0045296]; GTP binding [GO:0005525]; GTPase activity [GO:0003924]; methionyl-initiator methionine tRNA binding [GO:1990856]; selenocysteine insertion sequence binding [GO:0035368]; translation factor activity, RNA binding [GO:0008135]; translation initiation factor activity [GO:0003743]
Q14152	Q14152	EIF3A_HUMAN	Eukaryotic translation initiation factor 3 subunit A (eIF3a) (Eukaryotic translation initiation factor 3 subunit 10) (eIF-3-theta) (eIF3 p167) (eIF3 p180) (eIF3 p185)	EIF3A EIF3S10 KIAA0139	formation of cytoplasmic translation initiation complex [GO:0001732]; IRES-dependent viral translational initiation [GO:0075522]; negative regulation of ERK1 and ERK2 cascade [GO:0070373]; translation reinitiation [GO:0002188]; translational initiation [GO:0006413]; viral translational termination-reinitiation [GO:0075525]	cytoplasm [GO:0005737]; cytosol [GO:0005829]; eukaryotic 43S preinitiation complex [GO:0016282]; eukaryotic 48S preinitiation complex [GO:0033290]; eukaryotic translation initiation factor 3 complex [GO:0005852]; eukaryotic translation initiation factor 3 complex, eIF3e [GO:0071540]; eukaryotic translation initiation factor 3 complex, eIF3m [GO:0071541]; membrane [GO:0016020]; microtubule [GO:000…	mRNA binding [GO:0003729]; receptor tyrosine kinase binding [GO:0030971]; RNA binding [GO:0003723]; structural molecule activity [GO:0005198]; translation initiation factor activity [GO:0003743]	PTM: Phosphorylated. Phosphorylation is enhanced upon serum stimulation. {ECO:0000255|HAMAP-Rule:MF_03000, ECO:0000269|PubMed:17322308}.
P55884	P55884	EIF3B_HUMAN	Eukaryotic translation initiation factor 3 subunit B (eIF3b) (Eukaryotic translation initiation factor 3 subunit 9) (Prt1 homolog) (hPrt1) (eIF-3-eta) (eIF3 p110) (eIF3 p116)	EIF3B EIF3S9	formation of cytoplasmic translation initiation complex [GO:0001732]; IRES-dependent viral translational initiation [GO:0075522]; regulation of translational initiation [GO:0006446]; translational initiation [GO:0006413]; viral translational termination-reinitiation [GO:0075525]	cytoplasmic stress granule [GO:0010494]; cytosol [GO:0005829]; eukaryotic 43S preinitiation complex [GO:0016282]; eukaryotic 48S preinitiation complex [GO:0033290]; eukaryotic translation initiation factor 3 complex [GO:0005852]; eukaryotic translation initiation factor 3 complex, eIF3m [GO:0071541]; extracellular exosome [GO:0070062]; synapse [GO:0045202]	molecular adaptor activity [GO:0060090]; RNA binding [GO:0003723]; translation initiation factor activity [GO:0003743]; translation initiation factor binding [GO:0031369]	PTM: Phosphorylated. Phosphorylation is enhanced upon serum stimulation. {ECO:0000255|HAMAP-Rule:MF_03001, ECO:0000269|PubMed:17322308}.
Q99613	Q99613	EIF3C_HUMAN	Eukaryotic translation initiation factor 3 subunit C (eIF3c) (Eukaryotic translation initiation factor 3 subunit 8) (eIF3 p110)	EIF3C EIF3S8	formation of cytoplasmic translation initiation complex [GO:0001732]; positive regulation of mRNA binding [GO:1902416]; positive regulation of translation [GO:0045727]; translational initiation [GO:0006413]	cytosol [GO:0005829]; eukaryotic 43S preinitiation complex [GO:0016282]; eukaryotic 48S preinitiation complex [GO:0033290]; eukaryotic translation initiation factor 3 complex [GO:0005852]	ribosome binding [GO:0043022]; RNA binding [GO:0003723]; translation initiation factor activity [GO:0003743]; translation initiation factor binding [GO:0031369]	PTM: Phosphorylated. Phosphorylation is enhanced upon serum stimulation. {ECO:0000255|HAMAP-Rule:MF_03002, ECO:0000269|PubMed:17322308}.
A0A7I2V4C2	A0A7I2V4C2	A0A7I2V4C2_HUMAN	Serine-threonine kinase receptor-associated protein	EIF3I	cytoplasmic translational initiation [GO:0002183]	eukaryotic translation initiation factor 3 complex, eIF3m [GO:0071541]	RNA binding [GO:0003723]; translation initiation factor activity [GO:0003743]
B0QY89	B0QY89	B0QY89_HUMAN	Eukaryotic translation initiation factor 3 subunit L (eIF3l) (Eukaryotic translation initiation factor 3 subunit 6-interacting protein) (Eukaryotic translation initiation factor 3 subunit E-interacting protein)	EIF3L EIF3EIP EIF3S6IP	formation of cytoplasmic translation initiation complex [GO:0001732]	eukaryotic 43S preinitiation complex [GO:0016282]; eukaryotic 48S preinitiation complex [GO:0033290]; eukaryotic translation initiation factor 3 complex [GO:0005852]	translation initiation factor activity [GO:0003743]
P60842	P60842	IF4A1_HUMAN	Eukaryotic initiation factor 4A-I (eIF-4A-I) (eIF4A-I) (EC 3.6.4.13) (ATP-dependent RNA helicase eIF4A-1)	EIF4A1 DDX2A EIF4A	cytoplasmic translational initiation [GO:0002183]; translational initiation [GO:0006413]	cytoplasm [GO:0005737]; cytosol [GO:0005829]; eukaryotic translation initiation factor 4F complex [GO:0016281]; extracellular exosome [GO:0070062]; membrane [GO:0016020]	ATP binding [GO:0005524]; ATP hydrolysis activity [GO:0016887]; double-stranded RNA binding [GO:0003725]; helicase activity [GO:0004386]; mRNA binding [GO:0003729]; RNA binding [GO:0003723]; RNA cap binding [GO:0000339]; RNA helicase activity [GO:0003724]; translation factor activity, RNA binding [GO:0008135]; translation initiation factor activity [GO:0003743]
P38919	P38919	IF4A3_HUMAN	Eukaryotic initiation factor 4A-III (eIF-4A-III) (eIF4A-III) (EC 3.6.4.13) (ATP-dependent RNA helicase DDX48) (ATP-dependent RNA helicase eIF4A-3) (DEAD box protein 48) (Eukaryotic initiation factor 4A-like NUK-34) (Eukaryotic translation initiation factor 4A isoform 3) (Nuclear matrix protein 265) (NMP 265) (hNMP 265) [Cleaved into: Eukaryotic initiation factor 4A-III, N-terminally processed]	EIF4A3 DDX48 KIAA0111	associative learning [GO:0008306]; cellular response to brain-derived neurotrophic factor stimulus [GO:1990416]; cellular response to selenite ion [GO:0072715]; embryonic cranial skeleton morphogenesis [GO:0048701]; exploration behavior [GO:0035640]; mRNA export from nucleus [GO:0006406]; mRNA splicing, via spliceosome [GO:0000398]; negative regulation of excitatory postsynaptic potential [GO:009…	catalytic step 2 spliceosome [GO:0071013]; cytoplasm [GO:0005737]; cytosol [GO:0005829]; dendrite [GO:0030425]; exon-exon junction complex [GO:0035145]; glutamatergic synapse [GO:0098978]; membrane [GO:0016020]; neuronal cell body [GO:0043025]; nuclear speck [GO:0016607]; nucleolus [GO:0005730]; nucleoplasm [GO:0005654]; nucleus [GO:0005634]; postsynapse [GO:0098794]; U2-type catalytic step 1 spl…	ATP binding [GO:0005524]; ATP hydrolysis activity [GO:0016887]; mRNA binding [GO:0003729]; poly(A) binding [GO:0008143]; ribonucleoprotein complex binding [GO:0043021]; RNA binding [GO:0003723]; RNA helicase activity [GO:0003724]; RNA stem-loop binding [GO:0035613]; selenocysteine insertion sequence binding [GO:0035368]
A0A7I2V4E4	A0A7I2V4E4	A0A7I2V4E4_HUMAN	Eukaryotic translation initiation factor 4H	EIF4H		perinuclear region of cytoplasm [GO:0048471]	RNA binding [GO:0003723]
P56537	P56537	IF6_HUMAN	Eukaryotic translation initiation factor 6 (eIF-6) (B(2)GCN homolog) (B4 integrin interactor) (CAB) (p27(BBP))	EIF6 EIF3A ITGB4BP OK/SW-cl.27	assembly of large subunit precursor of preribosome [GO:1902626]; cytosolic ribosome assembly [GO:0042256]; maturation of 5.8S rRNA [GO:0000460]; maturation of LSU-rRNA [GO:0000470]; miRNA-mediated gene silencing by inhibition of translation [GO:0035278]; miRNA-mediated post-transcriptional gene silencing [GO:0035195]; positive regulation of translation [GO:0045727]; regulation of fatty acid biosy…	cytoplasm [GO:0005737]; cytosol [GO:0005829]; extracellular exosome [GO:0070062]; lamin filament [GO:0005638]; nucleolus [GO:0005730]; nucleoplasm [GO:0005654]; nucleus [GO:0005634]; preribosome, large subunit precursor [GO:0030687]; synapse [GO:0045202]	ribosomal large subunit binding [GO:0043023]; ribosome binding [GO:0043022]; translation initiation factor activity [GO:0003743]	PTM: Phosphorylation at Ser-174 and Ser-175 by CSNK1D/CK1 promotes nuclear export. {ECO:0000269|PubMed:12917340, ECO:0000269|PubMed:14654845, ECO:0000269|PubMed:21084295}.; PTM: Ufmylated by UFL1. {ECO:0000250|UniProtKB:O55135}.
Q92979	Q92979	NEP1_HUMAN	Ribosomal RNA small subunit methyltransferase NEP1 (EC 2.1.1.-) (18S rRNA (pseudouridine(1248)-N1)-methyltransferase) (18S rRNA Psi1248 methyltransferase) (Nucleolar protein EMG1 homolog) (Protein C2f) (Ribosome biogenesis protein NEP1)	EMG1 C2F	blastocyst development [GO:0001824]; nucleologenesis [GO:0017126]; ribosomal small subunit biogenesis [GO:0042274]; rRNA base methylation [GO:0070475]; rRNA processing [GO:0006364]	chromosome [GO:0005694]; cytoplasm [GO:0005737]; nucleolus [GO:0005730]; nucleoplasm [GO:0005654]; nucleus [GO:0005634]; small-subunit processome [GO:0032040]	identical protein binding [GO:0042802]; RNA binding [GO:0003723]; rRNA (pseudouridine) methyltransferase activity [GO:0070037]; rRNA binding [GO:0019843]
P06733	P06733	ENOA_HUMAN	Alpha-enolase (EC 4.2.1.11) (2-phospho-D-glycerate hydro-lyase) (C-myc promoter-binding protein) (Enolase 1) (MBP-1) (MPB-1) (Non-neural enolase) (NNE) (Phosphopyruvate hydratase) (Plasminogen-binding protein)	ENO1 ENO1L1 MBPB1 MPB1	canonical glycolysis [GO:0061621]; gluconeogenesis [GO:0006094]; glycolytic process [GO:0006096]; negative regulation of cell growth [GO:0030308]; negative regulation of DNA-templated transcription [GO:0045892]; negative regulation of hypoxia-induced intrinsic apoptotic signaling pathway [GO:1903298]; negative regulation of transcription by RNA polymerase II [GO:0000122]; positive regulation of A…	cell cortex [GO:0005938]; cell surface [GO:0009986]; cytoplasm [GO:0005737]; cytosol [GO:0005829]; extracellular exosome [GO:0070062]; extracellular space [GO:0005615]; M band [GO:0031430]; membrane [GO:0016020]; nuclear outer membrane [GO:0005640]; nucleus [GO:0005634]; phosphopyruvate hydratase complex [GO:0000015]; plasma membrane [GO:0005886]	cadherin binding [GO:0045296]; DNA-binding transcription repressor activity, RNA polymerase II-specific [GO:0001227]; GTPase binding [GO:0051020]; magnesium ion binding [GO:0000287]; phosphopyruvate hydratase activity [GO:0004634]; protein homodimerization activity [GO:0042803]; RNA binding [GO:0003723]; RNA polymerase II transcription regulatory region sequence-specific DNA binding [GO:0000977];…	PTM: ISGylated. {ECO:0000269|PubMed:16139798, ECO:0000269|PubMed:16815975}.; PTM: Lysine 2-hydroxyisobutyrylation (Khib) by p300/EP300 activates the phosphopyruvate hydratase activity. {ECO:0000269|PubMed:29775581}.
P29317	P29317	EPHA2_HUMAN	Ephrin type-A receptor 2 (EC 2.7.10.1) (Epithelial cell kinase) (Tyrosine-protein kinase receptor ECK)	EPHA2 ECK	activation of GTPase activity [GO:0090630]; axial mesoderm formation [GO:0048320]; axon guidance [GO:0007411]; blood vessel endothelial cell proliferation involved in sprouting angiogenesis [GO:0002043]; bone remodeling [GO:0046849]; branching involved in mammary gland duct morphogenesis [GO:0060444]; cAMP metabolic process [GO:0046058]; cell adhesion [GO:0007155]; cell chemotaxis [GO:0060326]; c…	cell surface [GO:0009986]; dendrite [GO:0030425]; focal adhesion [GO:0005925]; lamellipodium [GO:0030027]; lamellipodium membrane [GO:0031258]; leading edge membrane [GO:0031256]; plasma membrane [GO:0005886]; receptor complex [GO:0043235]; ruffle membrane [GO:0032587]; tight junction [GO:0070160]	ATP binding [GO:0005524]; cadherin binding [GO:0045296]; growth factor binding [GO:0019838]; molecular function activator activity [GO:0140677]; transmembrane receptor protein tyrosine kinase activity [GO:0004714]; transmembrane-ephrin receptor activity [GO:0005005]; virus receptor activity [GO:0001618]	PTM: Autophosphorylates. Phosphorylated on tyrosine upon binding and activation by EFNA1. Phosphorylated residues Tyr-588 and Tyr-594 are required for binding VAV2 and VAV3 while phosphorylated residues Tyr-735 and Tyr-930 are required for binding PI3-kinase p85 subunit (PIK3R1, PIK3R2 or PIK3R3). These phosphorylated residues are critical for recruitment of VAV2 and VAV3 and PI3-kinase p85 subun…
A0A8I5KYP7	A0A8I5KYP7	A0A8I5KYP7_HUMAN	Electron transfer flavoprotein subunit alpha (Alpha-ETF)	ETFA	fatty acid beta-oxidation using acyl-CoA dehydrogenase [GO:0033539]	mitochondrial matrix [GO:0005759]; mitochondrion [GO:0005739]	electron transfer activity [GO:0009055]; flavin adenine dinucleotide binding [GO:0050660]
Q01780	Q01780	EXOSX_HUMAN	Exosome complex component 10 (EC 3.1.13.-) (Autoantigen PM/Scl 2) (P100 polymyositis-scleroderma overlap syndrome-associated autoantigen) (Polymyositis/scleroderma autoantigen 100 kDa) (PM/Scl-100) (Polymyositis/scleroderma autoantigen 2)	EXOSC10 PMSCL PMSCL2 RRP6	CUT catabolic process [GO:0071034]; DNA repair [GO:0006281]; exonucleolytic trimming to generate mature 3'-end of 5.8S rRNA from tricistronic rRNA transcript (SSU-rRNA, 5.8S rRNA, LSU-rRNA) [GO:0000467]; histone mRNA catabolic process [GO:0071044]; maturation of 5.8S rRNA [GO:0000460]; negative regulation of telomere maintenance via telomerase [GO:0032211]; nuclear mRNA surveillance [GO:0071028];…	cytoplasm [GO:0005737]; cytoplasmic exosome (RNase complex) [GO:0000177]; cytosol [GO:0005829]; euchromatin [GO:0000791]; exosome (RNase complex) [GO:0000178]; membrane [GO:0016020]; nuclear exosome (RNase complex) [GO:0000176]; nucleolar exosome (RNase complex) [GO:0101019]; nucleolus [GO:0005730]; nucleoplasm [GO:0005654]; nucleus [GO:0005634]; small-subunit processome [GO:0032040]	3'-5'-RNA exonuclease activity [GO:0000175]; metal ion binding [GO:0046872]; nucleotide binding [GO:0000166]; RNA binding [GO:0003723]; RNA exonuclease activity [GO:0004532]; single-stranded RNA binding [GO:0003727]; telomerase RNA binding [GO:0070034]	PTM: Sumoylated by USP36; sumoylation does not significantly affect EXOSC10 nucleolar localization and association with core exosome and USP36, but regulates the nucleolar RNA exosome activity in rRNA processing by promoting binding of EXOSC10 to pre-rRNAs (PubMed:36912080). Effects of sumoylation on EXOSC10 levels vary between different studies (PubMed:26857222, PubMed:36912080). Sumoylation of …
A0A994J4D9	A0A994J4D9	A0A994J4D9_HUMAN	Exosome component 4		nuclear mRNA surveillance [GO:0071028]; nuclear-transcribed mRNA catabolic process, exonucleolytic, 3'-5' [GO:0034427]; polyadenylation-dependent snoRNA 3'-end processing [GO:0071051]; rRNA catabolic process [GO:0016075]; U4 snRNA 3'-end processing [GO:0034475]	cytoplasmic exosome (RNase complex) [GO:0000177]; nuclear exosome (RNase complex) [GO:0000176]; nucleolus [GO:0005730]
Q5RKV6	Q5RKV6	EXOS6_HUMAN	Exosome complex component MTR3 (Exosome component 6) (mRNA transport regulator 3 homolog) (hMtr3) (p11)	EXOSC6 MTR3	DNA deamination [GO:0045006]; isotype switching [GO:0045190]; nuclear mRNA surveillance [GO:0071028]; nuclear-transcribed mRNA catabolic process, exonucleolytic, 3'-5' [GO:0034427]; polyadenylation-dependent snoRNA 3'-end processing [GO:0071051]; positive regulation of isotype switching [GO:0045830]; RNA catabolic process [GO:0006401]; RNA processing [GO:0006396]; rRNA catabolic process [GO:00160…	cytoplasmic exosome (RNase complex) [GO:0000177]; cytosol [GO:0005829]; exosome (RNase complex) [GO:0000178]; nuclear exosome (RNase complex) [GO:0000176]; nucleolar exosome (RNase complex) [GO:0101019]; nucleolus [GO:0005730]; nucleoplasm [GO:0005654]; nucleus [GO:0005634]	RNA binding [GO:0003723]
Q15024	Q15024	EXOS7_HUMAN	Exosome complex component RRP42 (Exosome component 7) (Ribosomal RNA-processing protein 42) (p8)	EXOSC7 KIAA0116 RRP42	exonucleolytic catabolism of deadenylated mRNA [GO:0043928]; exonucleolytic trimming to generate mature 3'-end of 5.8S rRNA from tricistronic rRNA transcript (SSU-rRNA, 5.8S rRNA, LSU-rRNA) [GO:0000467]; nuclear mRNA surveillance [GO:0071028]; nuclear polyadenylation-dependent mRNA catabolic process [GO:0071042]; nuclear polyadenylation-dependent rRNA catabolic process [GO:0071035]; nuclear polya…	cytoplasmic exosome (RNase complex) [GO:0000177]; cytosol [GO:0005829]; exosome (RNase complex) [GO:0000178]; nuclear exosome (RNase complex) [GO:0000176]; nucleolar exosome (RNase complex) [GO:0101019]; nucleolus [GO:0005730]; nucleoplasm [GO:0005654]; nucleus [GO:0005634]	3'-5'-RNA exonuclease activity [GO:0000175]; RNA binding [GO:0003723]
A0A8I5KRG4	A0A8I5KRG4	A0A8I5KRG4_HUMAN	Ribosomal RNA-processing protein 43	EXOSC8	exonucleolytic catabolism of deadenylated mRNA [GO:0043928]; exonucleolytic trimming to generate mature 3'-end of 5.8S rRNA from tricistronic rRNA transcript (SSU-rRNA, 5.8S rRNA, LSU-rRNA) [GO:0000467]; nuclear mRNA surveillance [GO:0071028]; nuclear polyadenylation-dependent mRNA catabolic process [GO:0071042]; nuclear polyadenylation-dependent rRNA catabolic process [GO:0071035]; nuclear polya…	chromosome [GO:0005694]; cytoplasmic exosome (RNase complex) [GO:0000177]; cytosol [GO:0005829]; fibrillar center [GO:0001650]; intracellular membrane-bounded organelle [GO:0043231]; nuclear exosome (RNase complex) [GO:0000176]; nucleoplasm [GO:0005654]
D6RIY6	D6RIY6	D6RIY6_HUMAN	Exosome complex component RRP45 (Exosome component 9)	EXOSC9 hCG_38830	exonucleolytic catabolism of deadenylated mRNA [GO:0043928]; exonucleolytic trimming to generate mature 3'-end of 5.8S rRNA from tricistronic rRNA transcript (SSU-rRNA, 5.8S rRNA, LSU-rRNA) [GO:0000467]; nuclear mRNA surveillance [GO:0071028]; nuclear polyadenylation-dependent mRNA catabolic process [GO:0071042]; nuclear polyadenylation-dependent rRNA catabolic process [GO:0071035]; nuclear polya…	cytoplasmic exosome (RNase complex) [GO:0000177]; nuclear exosome (RNase complex) [GO:0000176]; nucleolus [GO:0005730]
P15311	P15311	EZRI_HUMAN	Ezrin (Cytovillin) (Villin-2) (p81)	EZR VIL2	actin cytoskeleton organization [GO:0030036]; actin filament bundle assembly [GO:0051017]; astral microtubule organization [GO:0030953]; cellular response to cAMP [GO:0071320]; cortical microtubule organization [GO:0043622]; establishment of centrosome localization [GO:0051660]; establishment of endothelial barrier [GO:0061028]; establishment or maintenance of apical/basal cell polarity [GO:00350…	actin cytoskeleton [GO:0015629]; actin filament [GO:0005884]; adherens junction [GO:0005912]; apical part of cell [GO:0045177]; apical plasma membrane [GO:0016324]; basolateral plasma membrane [GO:0016323]; brush border [GO:0005903]; cell periphery [GO:0071944]; cell projection [GO:0042995]; ciliary basal body [GO:0036064]; cortical cytoskeleton [GO:0030863]; cytoplasm [GO:0005737]; cytosol [GO:0…	actin binding [GO:0003779]; actin filament binding [GO:0051015]; ATPase binding [GO:0051117]; cadherin binding [GO:0045296]; cell adhesion molecule binding [GO:0050839]; disordered domain specific binding [GO:0097718]; identical protein binding [GO:0042802]; microtubule binding [GO:0008017]; protein domain specific binding [GO:0019904]; protein kinase A binding [GO:0051018]; protein kinase A cata…	PTM: Phosphorylated by tyrosine-protein kinases. Phosphorylation by ROCK2 suppresses the head-to-tail association of the N-terminal and C-terminal halves resulting in an opened conformation which is capable of actin and membrane-binding (By similarity). {ECO:0000250}.; PTM: S-nitrosylation is induced by interferon-gamma and oxidatively-modified low-densitity lipoprotein (LDL(ox)) possibly implica…
Q01469	Q01469	FABP5_HUMAN	Fatty acid-binding protein 5 (Epidermal-type fatty acid-binding protein) (E-FABP) (Fatty acid-binding protein, epidermal) (Psoriasis-associated fatty acid-binding protein homolog) (PA-FABP)	FABP5	epidermis development [GO:0008544]; fatty acid transport [GO:0015908]; glucose homeostasis [GO:0042593]; glucose metabolic process [GO:0006006]; lipid metabolic process [GO:0006629]; lipid transport across blood-brain barrier [GO:1990379]; long-chain fatty acid transport [GO:0015909]; negative regulation of glucose transmembrane transport [GO:0010829]; phosphatidylcholine biosynthetic process [GO…	azurophil granule lumen [GO:0035578]; cytoplasm [GO:0005737]; cytosol [GO:0005829]; extracellular exosome [GO:0070062]; extracellular region [GO:0005576]; nucleoplasm [GO:0005654]; nucleus [GO:0005634]; plasma membrane [GO:0005886]; postsynaptic density [GO:0014069]; secretory granule membrane [GO:0030667]; synapse [GO:0045202]	fatty acid binding [GO:0005504]; identical protein binding [GO:0042802]; lipid binding [GO:0008289]; long-chain fatty acid transporter activity [GO:0005324]; retinoic acid binding [GO:0001972]
Q96CS3	Q96CS3	FAF2_HUMAN	FAS-associated factor 2 (UBX domain-containing protein 3B) (UBX domain-containing protein 8)	FAF2 ETEA KIAA0887 UBXD8 UBXN3B	ERAD pathway [GO:0036503]; lipid droplet organization [GO:0034389]; proteasome-mediated ubiquitin-dependent protein catabolic process [GO:0043161]; response to unfolded protein [GO:0006986]; retrograde protein transport, ER to cytosol [GO:0030970]; stress granule disassembly [GO:0035617]	azurophil granule lumen [GO:0035578]; endoplasmic reticulum [GO:0005783]; extracellular region [GO:0005576]; lipid droplet [GO:0005811]; VCP-NPL4-UFD1 AAA ATPase complex [GO:0034098]	lipase binding [GO:0035473]; lipase inhibitor activity [GO:0055102]; protein-macromolecule adaptor activity [GO:0030674]; ubiquitin binding [GO:0043130]; ubiquitin protein ligase binding [GO:0031625]
Q9UK61	Q9UK61	TASOR_HUMAN	Protein TASOR (CTCL tumor antigen se89-1) (Retinoblastoma-associated protein RAP140) (Transgene activation suppressor protein)	TASOR C3orf63 FAM208A KIAA1105	anterior/posterior axis specification, embryo [GO:0008595]; mesodermal to mesenchymal transition involved in gastrulation [GO:0060809]; negative regulation of gene expression, epigenetic [GO:0045814]; negative regulation of single stranded viral RNA replication via double stranded DNA intermediate [GO:0045869]; positive regulation of DNA methylation-dependent heterochromatin formation [GO:0090309…	heterochromatin [GO:0000792]; nucleoplasm [GO:0005654]	chromatin binding [GO:0003682]; RNA binding [GO:0003723]
P22087	P22087	FBRL_HUMAN	rRNA 2'-O-methyltransferase fibrillarin (EC 2.1.1.-) (34 kDa nucleolar scleroderma antigen) (Histone-glutamine methyltransferase) (U6 snRNA 2'-O-methyltransferase fibrillarin)	FBL FIB1 FLRN	box C/D RNA 3'-end processing [GO:0000494]; osteoblast differentiation [GO:0001649]; ribosomal small subunit biogenesis [GO:0042274]; rRNA methylation [GO:0031167]; rRNA processing [GO:0006364]; snoRNA localization [GO:0048254]	box C/D RNP complex [GO:0031428]; Cajal body [GO:0015030]; extracellular exosome [GO:0070062]; fibrillar center [GO:0001650]; granular component [GO:0001652]; membrane [GO:0016020]; nucleolus [GO:0005730]; nucleoplasm [GO:0005654]; nucleus [GO:0005634]; small-subunit processome [GO:0032040]	ATPase binding [GO:0051117]; histone H2AQ104 methyltransferase activity [GO:1990259]; RNA binding [GO:0003723]; rRNA methyltransferase activity [GO:0008649]; TFIID-class transcription factor complex binding [GO:0001094]	PTM: Ubiquitinated. Ubiquitination leads to proteasomal degradation (PubMed:19208757). Deubiquitinated by USP36 (PubMed:19208757). {ECO:0000269|PubMed:19208757}.; PTM: By homology to other fibrillarins, some or all of the N-terminal domain arginines are modified to asymmetric dimethylarginine (DMA). {ECO:0000250|UniProtKB:P22509}.; PTM: Acetylated by CREBBP/CBP, preventing methylation of 'Gln-105…
A6NHQ2	A6NHQ2	FBLL1_HUMAN	rRNA/tRNA 2'-O-methyltransferase fibrillarin-like protein 1 (EC 2.1.1.-) (Protein-glutamine methyltransferase)	FBLL1	blastocyst hatching [GO:0001835]; box C/D RNA 3'-end processing [GO:0000494]; rRNA methylation [GO:0031167]	box C/D RNP complex [GO:0031428]; Cajal body [GO:0015030]; fibrillar center [GO:0001650]; nucleolus [GO:0005730]; nucleoplasm [GO:0005654]; small-subunit processome [GO:0032040]	histone H2AQ104 methyltransferase activity [GO:1990259]; RNA binding [GO:0003723]; rRNA methyltransferase activity [GO:0008649]	PTM: By homology to other fibrillarins, some or all of the N-terminal domain arginines are modified to asymmetric dimethylarginine (DMA).
O75369	O75369	FLNB_HUMAN	Filamin-B (FLN-B) (ABP-278) (ABP-280 homolog) (Actin-binding-like protein) (Beta-filamin) (Filamin homolog 1) (Fh1) (Filamin-3) (Thyroid autoantigen) (Truncated actin-binding protein) (Truncated ABP)	FLNB FLN1L FLN3 TABP TAP	actin cytoskeleton organization [GO:0030036]; cellular response to type II interferon [GO:0071346]; epithelial cell morphogenesis [GO:0003382]; keratinocyte development [GO:0003334]; signal transduction [GO:0007165]; skeletal muscle tissue development [GO:0007519]	actin cytoskeleton [GO:0015629]; brush border [GO:0005903]; cell cortex [GO:0005938]; cytoplasm [GO:0005737]; cytosol [GO:0005829]; extracellular exosome [GO:0070062]; focal adhesion [GO:0005925]; membrane [GO:0016020]; phagocytic vesicle [GO:0045335]; plasma membrane [GO:0005886]; stress fiber [GO:0001725]; Z disc [GO:0030018]	actin binding [GO:0003779]; actin filament binding [GO:0051015]; cadherin binding [GO:0045296]; identical protein binding [GO:0042802]; RNA binding [GO:0003723]	PTM: ISGylation prevents ability to interact with the upstream activators of the JNK cascade and inhibits IFNA-induced JNK signaling. {ECO:0000269|PubMed:19270716}.; PTM: Ubiquitination by a SCF-like complex containing ASB2 isoform 1 leads to proteasomal degradation which promotes muscle differentiation. {ECO:0000269|PubMed:19300455}.
P02794	P02794	FRIH_HUMAN	Ferritin heavy chain (Ferritin H subunit) (EC 1.16.3.1) (Cell proliferation-inducing gene 15 protein) [Cleaved into: Ferritin heavy chain, N-terminally processed]	FTH1 FTH FTHL6 OK/SW-cl.84 PIG15	immune response [GO:0006955]; intracellular iron ion homeostasis [GO:0006879]; intracellular sequestering of iron ion [GO:0006880]; iron ion transport [GO:0006826]; negative regulation of cell population proliferation [GO:0008285]; negative regulation of fibroblast proliferation [GO:0048147]	autolysosome [GO:0044754]; cytoplasm [GO:0005737]; cytosol [GO:0005829]; extracellular exosome [GO:0070062]; extracellular region [GO:0005576]; ficolin-1-rich granule lumen [GO:1904813]; intracellular ferritin complex [GO:0008043]; membrane [GO:0016020]; nucleus [GO:0005634]; tertiary granule lumen [GO:1904724]	ferric iron binding [GO:0008199]; ferrous iron binding [GO:0008198]; ferroxidase activity [GO:0004322]; identical protein binding [GO:0042802]; iron ion binding [GO:0005506]; iron ion sequestering activity [GO:0140315]
Q8IY81	Q8IY81	SPB1_HUMAN	pre-rRNA 2'-O-ribose RNA methyltransferase FTSJ3 (EC 2.1.1.-) (Protein ftsJ homolog 3) (Putative rRNA methyltransferase 3)	FTSJ3 SB92	maturation of 5.8S rRNA from tricistronic rRNA transcript (SSU-rRNA, 5.8S rRNA, LSU-rRNA) [GO:0000466]; maturation of LSU-rRNA from tricistronic rRNA transcript (SSU-rRNA, 5.8S rRNA, LSU-rRNA) [GO:0000463]; RNA methylation [GO:0001510]; rRNA methylation [GO:0031167]	chromosome [GO:0005694]; nucleolus [GO:0005730]; nucleoplasm [GO:0005654]; preribosome, large subunit precursor [GO:0030687]; preribosome, small subunit precursor [GO:0030688]	RNA 2'-O-methyltransferase activity [GO:0062105]; RNA binding [GO:0003723]; rRNA (guanine) methyltransferase activity [GO:0016435]; rRNA (uridine-2'-O-)-methyltransferase activity [GO:0008650]	PTM: Citrullinated by PADI4. {ECO:0000250|UniProtKB:Q9DBE9}.
Q96I24	Q96I24	FUBP3_HUMAN	Far upstream element-binding protein 3 (FUSE-binding protein 3)	FUBP3 FBP3	DNA-templated transcription [GO:0006351]; intracellular mRNA localization [GO:0008298]; positive regulation of DNA-templated transcription [GO:0045893]; positive regulation of gene expression [GO:0010628]; positive regulation of transcription by RNA polymerase II [GO:0045944]; regulation of gene expression [GO:0010468]	cytoplasm [GO:0005737]; dendritic shaft [GO:0043198]; membrane [GO:0016020]; neuronal cell body [GO:0043025]; nucleoplasm [GO:0005654]; nucleus [GO:0005634]; ribosome [GO:0005840]	mRNA binding [GO:0003729]; RNA binding [GO:0003723]; single-stranded DNA binding [GO:0003697]
A0A8V8TNP6	A0A8V8TNP6	A0A8V8TNP6_HUMAN	RNA-binding protein FXR1	FXR1 hCG_2021334	muscle organ development [GO:0007517]; negative regulation of translation [GO:0017148]; positive regulation of protein phosphorylation [GO:0001934]; positive regulation of translation [GO:0045727]; regulation of alternative mRNA splicing, via spliceosome [GO:0000381]; regulation of filopodium assembly [GO:0051489]; regulation of mRNA stability [GO:0043488]	cytoplasmic ribonucleoprotein granule [GO:0036464]; dendritic filopodium [GO:1902737]; dendritic spine neck [GO:0044326]; growth cone [GO:0030426]; membrane [GO:0016020]; neuronal cell body [GO:0043025]; nucleus [GO:0005634]; postsynaptic density [GO:0014069]; presynapse [GO:0098793]	mRNA 3'-UTR binding [GO:0003730]; protein homodimerization activity [GO:0042803]; translation regulator activity [GO:0045182]
Q96QD9	Q96QD9	UIF_HUMAN	UAP56-interacting factor (Forty-two-three domain-containing protein 1) (Protein 40-2-3)	FYTTD1 UIF	mRNA export from nucleus [GO:0006406]	nuclear speck [GO:0016607]; nucleoplasm [GO:0005654]	mRNA binding [GO:0003729]; RNA binding [GO:0003723]
Q13283	Q13283	G3BP1_HUMAN	Ras GTPase-activating protein-binding protein 1 (G3BP-1) (EC 3.6.4.12) (EC 3.6.4.13) (ATP-dependent DNA helicase VIII) (hDH VIII) (GAP SH3 domain-binding protein 1)	G3BP1 G3BP	defense response to virus [GO:0051607]; innate immune response [GO:0045087]; negative regulation of canonical Wnt signaling pathway [GO:0090090]; positive regulation of stress granule assembly [GO:0062029]; positive regulation of type I interferon production [GO:0032481]; Ras protein signal transduction [GO:0007265]; stress granule assembly [GO:0034063]	cytoplasm [GO:0005737]; cytoplasmic stress granule [GO:0010494]; cytosol [GO:0005829]; focal adhesion [GO:0005925]; nucleus [GO:0005634]; perikaryon [GO:0043204]; ribonucleoprotein complex [GO:1990904]	ATP binding [GO:0005524]; ATP hydrolysis activity [GO:0016887]; DNA binding [GO:0003677]; DNA helicase activity [GO:0003678]; DNA/RNA helicase activity [GO:0033677]; endonuclease activity [GO:0004519]; molecular condensate scaffold activity [GO:0140693]; mRNA binding [GO:0003729]; ribosomal small subunit binding [GO:0043024]; RNA binding [GO:0003723]; RNA helicase activity [GO:0003724]	PTM: Phosphorylation of the acidic disordered region regulates stress granule assembly (PubMed:32302571, PubMed:32302572). RASA1-dependent phosphorylation of Ser-149 induces a conformational change that prevents self-association (PubMed:11604510, PubMed:12642610). Dephosphorylation after HRAS activation is required for stress granule assembly (PubMed:11604510, PubMed:12642610). Ser-149 phosphoryl…
P04406	P04406	G3P_HUMAN	Glyceraldehyde-3-phosphate dehydrogenase (GAPDH) (EC 1.2.1.12) (Peptidyl-cysteine S-nitrosylase GAPDH) (EC 2.6.99.-)	GAPDH GAPD CDABP0047 OK/SW-cl.12	antimicrobial humoral immune response mediated by antimicrobial peptide [GO:0061844]; cellular response to type II interferon [GO:0071346]; defense response to fungus [GO:0050832]; glucose metabolic process [GO:0006006]; glycolytic process [GO:0006096]; killing by host of symbiont cells [GO:0051873]; killing of cells of another organism [GO:0031640]; microtubule cytoskeleton organization [GO:0000…	cytoplasm [GO:0005737]; cytosol [GO:0005829]; extracellular exosome [GO:0070062]; GAIT complex [GO:0097452]; intracellular membrane-bounded organelle [GO:0043231]; lipid droplet [GO:0005811]; membrane [GO:0016020]; microtubule cytoskeleton [GO:0015630]; nuclear membrane [GO:0031965]; nucleus [GO:0005634]; perinuclear region of cytoplasm [GO:0048471]; plasma membrane [GO:0005886]; ribonucleoprotei…	aspartic-type endopeptidase inhibitor activity [GO:0019828]; disordered domain specific binding [GO:0097718]; glyceraldehyde-3-phosphate dehydrogenase (NAD+) (phosphorylating) activity [GO:0004365]; identical protein binding [GO:0042802]; microtubule binding [GO:0008017]; NAD binding [GO:0051287]; NADP binding [GO:0050661]; peptidyl-cysteine S-nitrosylase activity [GO:0035605]	PTM: S-nitrosylation of Cys-152 leads to interaction with SIAH1, followed by translocation to the nucleus (By similarity). S-nitrosylation of Cys-247 is induced by interferon-gamma and LDL(ox) implicating the iNOS-S100A8/9 transnitrosylase complex and seems to prevent interaction with phosphorylated RPL13A and to interfere with GAIT complex activity (PubMed:22771119, PubMed:25417112). {ECO:000025…
Q9NY12	Q9NY12	GAR1_HUMAN	H/ACA ribonucleoprotein complex subunit 1 (Nucleolar protein family A member 1) (snoRNP protein GAR1)	GAR1 NOLA1	snoRNA guided rRNA pseudouridine synthesis [GO:0000454]; telomere maintenance via telomerase [GO:0007004]	box H/ACA scaRNP complex [GO:0072589]; box H/ACA snoRNP complex [GO:0031429]; box H/ACA telomerase RNP complex [GO:0090661]; chromosome, telomeric region [GO:0000781]; fibrillar center [GO:0001650]; nucleoplasm [GO:0005654]; telomerase holoenzyme complex [GO:0005697]	box H/ACA snoRNA binding [GO:0034513]; RNA binding [GO:0003723]; telomerase RNA binding [GO:0070034]
P16278	P16278	BGAL_HUMAN	Beta-galactosidase (EC 3.2.1.23) (Acid beta-galactosidase) (Lactase) (Elastin receptor 1)	GLB1 ELNR1	carbohydrate metabolic process [GO:0005975]; galactose catabolic process [GO:0019388]; glycosphingolipid catabolic process [GO:0046479]; heparan sulfate proteoglycan catabolic process [GO:0030200]; keratan sulfate catabolic process [GO:0042340]; response to cortisone [GO:0051413]; response to Thyroglobulin triiodothyronine [GO:1904016]	azurophil granule lumen [GO:0035578]; cytoplasm [GO:0005737]; extracellular exosome [GO:0070062]; extracellular region [GO:0005576]; ficolin-1-rich granule lumen [GO:1904813]; Golgi apparatus [GO:0005794]; intracellular membrane-bounded organelle [GO:0043231]; lysosomal lumen [GO:0043202]; perinuclear region of cytoplasm [GO:0048471]; vacuole [GO:0005773]	beta-galactosidase activity [GO:0004565]; galactoside binding [GO:0016936]; protein homodimerization activity [GO:0042803]
A0A804HJY9	A0A804HJY9	A0A804HJY9_HUMAN	mRNA export factor GLE1 (GLE1 RNA export mediator) (GLE1-like protein) (Nucleoporin GLE1)	GLE1	poly(A)+ mRNA export from nucleus [GO:0016973]; protein transport [GO:0015031]	cytosol [GO:0005829]; nuclear membrane [GO:0031965]; nuclear pore cytoplasmic filaments [GO:0044614]; nucleolus [GO:0005730]	inositol hexakisphosphate binding [GO:0000822]; phospholipid binding [GO:0005543]; translation initiation factor binding [GO:0031369]
B8ZZC5	B8ZZC5	B8ZZC5_HUMAN	glutaminase (EC 3.5.1.2)	GLS	glutamate biosynthetic process [GO:0006537]; glutamine catabolic process [GO:0006543]		glutaminase activity [GO:0004359]
Q9NZM5	Q9NZM5	NOP53_HUMAN	Ribosome biogenesis protein NOP53 (Glioma tumor suppressor candidate region gene 2 protein) (Protein interacting with carboxyl terminus 1) (PICT-1) (p60)	NOP53 GLT GLTSCR2 PICT1	cellular response to hypoxia [GO:0071456]; DNA damage response [GO:0006974]; DNA repair [GO:0006281]; mitotic G2 DNA damage checkpoint signaling [GO:0007095]; negative regulation of phosphatidylinositol 3-kinase/protein kinase B signal transduction [GO:0051898]; negative regulation of proteasomal ubiquitin-dependent protein catabolic process [GO:0032435]; negative regulation of protein-containing…	cytosol [GO:0005829]; fibrillar center [GO:0001650]; intracellular membrane-bounded organelle [GO:0043231]; nucleolus [GO:0005730]; nucleoplasm [GO:0005654]	5S rRNA binding [GO:0008097]; identical protein binding [GO:0042802]; p53 binding [GO:0002039]; RNA binding [GO:0003723]	PTM: Ubiquitin-mediated proteasomal degradation is regulated by c-JUN. It is associated with relocalization to the nucleoplasm and decreased homooligomerization. {ECO:0000269|PubMed:26903295}.; PTM: Phosphorylated upon DNA damage probably by ATM and DNA-PK; may regulate NOP53 degradation. {ECO:0000269|PubMed:27829214}.
P04899	P04899	GNAI2_HUMAN	Guanine nucleotide-binding protein G(i) subunit alpha-2 (Adenylate cyclase-inhibiting G alpha protein)	GNAI2 GNAI2B	adenylate cyclase-activating G protein-coupled receptor signaling pathway [GO:0007189]; adenylate cyclase-inhibiting G protein-coupled receptor signaling pathway [GO:0007193]; cell cycle [GO:0007049]; cell division [GO:0051301]; cell population proliferation [GO:0008283]; G protein-coupled acetylcholine receptor signaling pathway [GO:0007213]; G protein-coupled adenosine receptor signaling pathwa…	cell body [GO:0044297]; centrosome [GO:0005813]; cytoplasm [GO:0005737]; cytosol [GO:0005829]; dendrite [GO:0030425]; extracellular exosome [GO:0070062]; extracellular vesicle [GO:1903561]; heterotrimeric G-protein complex [GO:0005834]; membrane [GO:0016020]; midbody [GO:0030496]; neuronal dense core vesicle [GO:0098992]; nucleoplasm [GO:0005654]; plasma membrane [GO:0005886]; synapse [GO:0045202]	G protein-coupled receptor binding [GO:0001664]; G-protein beta/gamma-subunit complex binding [GO:0031683]; GTP binding [GO:0005525]; GTPase activity [GO:0003924]; metal ion binding [GO:0046872]	PTM: (Microbial infection) Deamidated at Gln-205 by Photorhabdus asymbiotica toxin PAU_02230, blocking GTP hydrolysis of heterotrimeric GNAQ or GNA11 and G-alphai (GNAI1, GNAI2 or GNAI3) proteins, thereby activating RhoA. {ECO:0000269|PubMed:24141704}.
P08754	P08754	GNAI3_HUMAN	Guanine nucleotide-binding protein G(i) subunit alpha-3 (G(i) alpha-3)	GNAI3	adenylate cyclase-inhibiting G protein-coupled receptor signaling pathway [GO:0007193]; adenylate cyclase-modulating G protein-coupled receptor signaling pathway [GO:0007188]; cell cycle [GO:0007049]; cell division [GO:0051301]; dopamine receptor signaling pathway [GO:0007212]; GTP metabolic process [GO:0046039]; negative regulation of adenylate cyclase activity [GO:0007194]; positive regulation …	centrosome [GO:0005813]; cytoplasm [GO:0005737]; extracellular exosome [GO:0070062]; Golgi apparatus [GO:0005794]; heterotrimeric G-protein complex [GO:0005834]; lysosomal membrane [GO:0005765]; membrane [GO:0016020]; midbody [GO:0030496]; nucleolus [GO:0005730]; nucleoplasm [GO:0005654]; plasma membrane [GO:0005886]	G protein-coupled receptor binding [GO:0001664]; G-protein beta/gamma-subunit complex binding [GO:0031683]; GDP binding [GO:0019003]; GTP binding [GO:0005525]; GTPase activity [GO:0003924]; metal ion binding [GO:0046872]	PTM: (Microbial infection) Deamidated at Gln-204 by Photorhabdus asymbiotica toxin PAU_02230, blocking GTP hydrolysis of heterotrimeric GNAQ or GNA11 and G-alphai (GNAI1, GNAI2 or GNAI3) proteins, thereby activating RhoA. {ECO:0000269|PubMed:24141704}.
Q5JWE9	Q5JWE9	Q5JWE9_HUMAN	Guanine nucleotide-binding protein G(s) subunit alpha (Adenylate cyclase-stimulating G alpha protein)	GNAS	adenylate cyclase-activating dopamine receptor signaling pathway [GO:0007191]; sensory perception of chemical stimulus [GO:0007606]	heterotrimeric G-protein complex [GO:0005834]	beta-2 adrenergic receptor binding [GO:0031698]; corticotropin-releasing hormone receptor 1 binding [GO:0051430]; D1 dopamine receptor binding [GO:0031748]; G-protein beta/gamma-subunit complex binding [GO:0031683]; GTP binding [GO:0005525]; GTPase activity [GO:0003924]; insulin-like growth factor receptor binding [GO:0005159]; ionotropic glutamate receptor binding [GO:0035255]; metal ion binding…
P63244	P63244	RACK1_HUMAN	Small ribosomal subunit protein RACK1 (Cell proliferation-inducing gene 21 protein) (Guanine nucleotide-binding protein subunit beta-2-like 1) (Guanine nucleotide-binding protein subunit beta-like protein 12.3) (Human lung cancer oncogene 7 protein) (HLC-7) (Receptor for activated C kinase) (Receptor of activated protein C kinase 1) [Cleaved into: Small ribosomal subunit protein RACK1, N-terminal…	RACK1 GNB2L1 HLC7 PIG21	activation of cysteine-type endopeptidase activity involved in apoptotic process [GO:0006919]; cell cycle [GO:0007049]; cellular response to glucose stimulus [GO:0071333]; cellular response to growth factor stimulus [GO:0071363]; cytoplasmic translation [GO:0002181]; gastrulation [GO:0007369]; negative regulation of cell growth [GO:0030308]; negative regulation of endoplasmic reticulum unfolded p…	cytoplasm [GO:0005737]; cytosol [GO:0005829]; cytosolic small ribosomal subunit [GO:0022627]; dendrite [GO:0030425]; extracellular exosome [GO:0070062]; IRE1-RACK1-PP2A complex [GO:1990630]; midbody [GO:0030496]; mitochondrion [GO:0005739]; neuronal cell body [GO:0043025]; nucleoplasm [GO:0005654]; nucleus [GO:0005634]; perikaryon [GO:0043204]; perinuclear region of cytoplasm [GO:0048471]; phagoc…	BH3 domain binding [GO:0051434]; cadherin binding [GO:0045296]; cyclin binding [GO:0030332]; cysteine-type endopeptidase activator activity involved in apoptotic process [GO:0008656]; enzyme activator activity [GO:0008047]; enzyme binding [GO:0019899]; ion channel inhibitor activity [GO:0008200]; molecular adaptor activity [GO:0060090]; protein homodimerization activity [GO:0042803]; protein kina…	PTM: Phosphorylated on Tyr-228 and/or Tyr-246 by SRC. This is required for binding to SRC. {ECO:0000269|PubMed:11279199, ECO:0000269|PubMed:12400005, ECO:0000269|PubMed:19423701}.; PTM: (Microbial infection) Phosphorylated by vaccinia virus B1 kinase on serine and threonine residues; this phosphorylation remodels the ribosome properties, favoring the viral mRNA translation. {ECO:0000269|PubMed:28…
Q13823	Q13823	NOG2_HUMAN	Nucleolar GTP-binding protein 2 (Autoantigen NGP-1)	GNL2 NGP1	ribosome biogenesis [GO:0042254]	membrane [GO:0016020]; nucleolus [GO:0005730]; nucleus [GO:0005634]	GTP binding [GO:0005525]; GTPase activity [GO:0003924]; RNA binding [GO:0003723]
Q9BVP2	Q9BVP2	GNL3_HUMAN	Guanine nucleotide-binding protein-like 3 (E2-induced gene 3 protein) (Novel nucleolar protein 47) (NNP47) (Nucleolar GTP-binding protein 3) (Nucleostemin)	GNL3 E2IG3 NS	positive regulation of miRNA transcription [GO:1902895]; positive regulation of protein localization to chromosome, telomeric region [GO:1904816]; positive regulation of protein sumoylation [GO:0033235]; positive regulation of telomere maintenance [GO:0032206]; regulation of cell population proliferation [GO:0042127]; stem cell division [GO:0017145]; stem cell population maintenance [GO:0019827]	chromosome [GO:0005694]; extracellular space [GO:0005615]; membrane [GO:0016020]; midbody [GO:0030496]; nuclear body [GO:0016604]; nucleolus [GO:0005730]; nucleus [GO:0005634]	GTP binding [GO:0005525]; mRNA 5'-UTR binding [GO:0048027]; RNA binding [GO:0003723]
A0A2U3TZU2	A0A2U3TZU2	A0A2U3TZU2_HUMAN	Glucose-6-phosphate isomerase (EC 5.3.1.9)	GPI	gluconeogenesis [GO:0006094]; glucose 6-phosphate metabolic process [GO:0051156]; glycolytic process [GO:0006096]	cytosol [GO:0005829]; extracellular space [GO:0005615]	carbohydrate derivative binding [GO:0097367]; cytokine activity [GO:0005125]; glucose-6-phosphate isomerase activity [GO:0004347]; monosaccharide binding [GO:0048029]
Q9BQ67	Q9BQ67	GRWD1_HUMAN	Glutamate-rich WD repeat-containing protein 1	GRWD1 GRWD KIAA1942 WDR28	DNA replication [GO:0006260]; nucleosome assembly [GO:0006334]; nucleosome disassembly [GO:0006337]; ribosome biogenesis [GO:0042254]	chromosome [GO:0005694]; cytosol [GO:0005829]; nucleolus [GO:0005730]; nucleoplasm [GO:0005654]; nucleus [GO:0005634]; protein-containing complex [GO:0032991]	chromatin binding [GO:0003682]; DNA replication origin binding [GO:0003688]; histone binding [GO:0042393]; RNA binding [GO:0003723]
Q9BZE4	Q9BZE4	GTPB4_HUMAN	GTP-binding protein 4 (Chronic renal failure gene protein) (GTP-binding protein NGB) (Nucleolar GTP-binding protein 1)	GTPBP4 CRFG NOG1	maturation of LSU-rRNA from tricistronic rRNA transcript (SSU-rRNA, 5.8S rRNA, LSU-rRNA) [GO:0000463]; negative regulation of cell migration [GO:0030336]; negative regulation of cell population proliferation [GO:0008285]; negative regulation of cell-cell adhesion [GO:0022408]; negative regulation of collagen binding [GO:0033342]; negative regulation of DNA replication [GO:0008156]; negative regul…	cytoplasm [GO:0005737]; cytosol [GO:0005829]; membrane [GO:0016020]; nuclear membrane [GO:0031965]; nucleolus [GO:0005730]; nucleoplasm [GO:0005654]; nucleus [GO:0005634]; perinuclear region of cytoplasm [GO:0048471]	GTP binding [GO:0005525]; GTPase activity [GO:0003924]; preribosome binding [GO:1990275]; RNA binding [GO:0003723]
Q71UI9	Q71UI9	H2AV_HUMAN	Histone H2A.V (H2A.F/Z) (H2A.Z variant histone 2)	H2AZ2 H2AFV H2AV	chromatin organization [GO:0006325]; heterochromatin organization [GO:0070828]	extracellular exosome [GO:0070062]; nucleosome [GO:0000786]; nucleus [GO:0005634]	molecular adaptor activity [GO:0060090]; nucleosomal DNA binding [GO:0031492]; protein heterodimerization activity [GO:0046982]; structural constituent of chromatin [GO:0030527]	PTM: Monoubiquitination of Lys-122 gives a specific tag for epigenetic transcriptional repression. {ECO:0000250}.; PTM: Acetylated on Lys-5, Lys-8 and Lys-12 during interphase. Acetylation disappears at mitosis (By similarity). {ECO:0000250}.
O75367	O75367	H2AY_HUMAN	Core histone macro-H2A.1 (Histone macroH2A1) (mH2A1) (Histone H2A.y) (H2A/y) (Medulloblastoma antigen MU-MB-50.205)	MACROH2A1 H2AFY	DNA repair [GO:0006281]; epigenetic regulation of gene expression [GO:0040029]; establishment of protein localization to chromatin [GO:0071169]; heterochromatin organization [GO:0070828]; negative regulation of cell cycle G2/M phase transition [GO:1902750]; negative regulation of gene expression, epigenetic [GO:0045814]; negative regulation of protein localization to chromosome, telomeric region …	Barr body [GO:0001740]; chromatin [GO:0000785]; chromosome, telomeric region [GO:0000781]; condensed chromosome [GO:0000793]; extracellular exosome [GO:0070062]; nuclear chromosome [GO:0000228]; nucleolus [GO:0005730]; nucleoplasm [GO:0005654]; nucleosome [GO:0000786]; nucleus [GO:0005634]; pericentric heterochromatin [GO:0005721]; sex chromatin [GO:0001739]; site of DNA damage [GO:0090734]	ADP-D-ribose binding [GO:0072570]; ADP-D-ribose modification-dependent protein binding [GO:0160002]; chromatin DNA binding [GO:0031490]; DNA binding [GO:0003677]; double-stranded methylated DNA binding [GO:0010385]; enzyme binding [GO:0019899]; nucleosomal DNA binding [GO:0031492]; poly-ADP-D-ribose modification-dependent protein binding [GO:0160004]; promoter-specific chromatin binding [GO:19908…	PTM: Monoubiquitinated at either Lys-116 or Lys-117. May also be polyubiquitinated. Ubiquitination is mediated by the CUL3/SPOP E3 complex and does not promote proteasomal degradation. Instead, it is required for enrichment in inactive X chromosome chromatin. {ECO:0000269|PubMed:15897469, ECO:0000269|PubMed:16129414, ECO:0000269|PubMed:19818708}.
Q9H583	Q9H583	HEAT1_HUMAN	HEAT repeat-containing protein 1 (Protein BAP28) (U3 small nucleolar RNA-associated protein 10 homolog) [Cleaved into: HEAT repeat-containing protein 1, N-terminally processed]	HEATR1 BAP28 UTP10	maturation of SSU-rRNA from tricistronic rRNA transcript (SSU-rRNA, 5.8S rRNA, LSU-rRNA) [GO:0000462]; positive regulation of rRNA processing [GO:2000234]; positive regulation of transcription by RNA polymerase I [GO:0045943]; ribosomal small subunit biogenesis [GO:0042274]	90S preribosome [GO:0030686]; fibrillar center [GO:0001650]; membrane [GO:0016020]; mitochondrion [GO:0005739]; nucleolus [GO:0005730]; nucleoplasm [GO:0005654]; small-subunit processome [GO:0032040]; t-UTP complex [GO:0034455]	RNA binding [GO:0003723]; snoRNA binding [GO:0030515]
P16403	P16403	H12_HUMAN	Histone H1.2 (Histone H1c) (Histone H1d) (Histone H1s-1)	H1-2 H1F2 HIST1H1C	chromosome condensation [GO:0030261]; negative regulation of DNA recombination [GO:0045910]; negative regulation of transcription by RNA polymerase II [GO:0000122]; nucleosome assembly [GO:0006334]	euchromatin [GO:0000791]; nucleosome [GO:0000786]; nucleus [GO:0005634]	chromatin DNA binding [GO:0031490]; double-stranded DNA binding [GO:0003690]; nucleosomal DNA binding [GO:0031492]; RNA binding [GO:0003723]; structural constituent of chromatin [GO:0030527]	PTM: H1 histones are progressively phosphorylated during the cell cycle, becoming maximally phosphorylated during late G2 phase and M phase, and being dephosphorylated sharply thereafter. {ECO:0000250|UniProtKB:P15864}.; PTM: Crotonylation (Kcr) is specifically present in male germ cells and marks testis-specific genes in post-meiotic cells, including X-linked genes that escape sex chromosome ina…
U3KQK0	U3KQK0	U3KQK0_HUMAN	Histone H2B	H2BC15 HIST1H2BN hCG_1743059		cytosol [GO:0005829]; nucleoplasm [GO:0005654]; nucleosome [GO:0000786]	DNA binding [GO:0003677]; protein heterodimerization activity [GO:0046982]; structural constituent of chromatin [GO:0030527]
P62805	P62805	H4_HUMAN	Histone H4	H4C1 H4/A H4FA HIST1H4A; H4C2 H4/I H4FI HIST1H4B; H4C3 H4/G H4FG HIST1H4C; H4C4 H4/B H4FB HIST1H4D; H4C5 H4/J H4FJ HIST1H4E; H4C6 H4/C H4FC HIST1H4F; H4C8 H4/H H4FH HIST1H4H; H4C9 H4/M H4FM HIST1H4I; H4C11 H4/E H4FE HIST1H4J; H4C12 H4/D H4FD HIST1H4K; H4C13 H4/K H4FK HIST1H4L; H4C14 H4/N H4F2 H4FN HIST2H4 HIST2H4A; H4C15 H4/O H4FO HIST2H4B; H4C16 H4-16 HIST4H4	chromatin organization [GO:0006325]; negative regulation of megakaryocyte differentiation [GO:0045653]; nucleosome assembly [GO:0006334]; protein localization to CENP-A containing chromatin [GO:0061644]; telomere organization [GO:0032200]	CENP-A containing nucleosome [GO:0043505]; chromosome, telomeric region [GO:0000781]; extracellular exosome [GO:0070062]; extracellular region [GO:0005576]; membrane [GO:0016020]; nucleoplasm [GO:0005654]; nucleosome [GO:0000786]; nucleus [GO:0005634]; protein-containing complex [GO:0032991]	DNA binding [GO:0003677]; protein heterodimerization activity [GO:0046982]; RNA binding [GO:0003723]; structural constituent of chromatin [GO:0030527]	PTM: Acetylation at Lys-6 (H4K5ac), Lys-9 (H4K8ac), Lys-13 (H4K12ac) and Lys-17 (H4K16ac) occurs in coding regions of the genome but not in heterochromatin. {ECO:0000269|PubMed:17967882, ECO:0000269|PubMed:2474456, ECO:0000269|PubMed:7664735}.; PTM: Citrullination at Arg-4 (H4R3ci) by PADI4 impairs methylation. {ECO:0000269|PubMed:11387442, ECO:0000269|PubMed:11448779, ECO:0000269|PubMed:15345777…
Q16777	Q16777	H2A2C_HUMAN	Histone H2A type 2-C (H2A-clustered histone 20) (Histone H2A-GL101) (Histone H2A/q)	H2AC20 H2AFQ HIST2H2AC	heterochromatin organization [GO:0070828]	extracellular exosome [GO:0070062]; nucleosome [GO:0000786]; nucleus [GO:0005634]	nucleosomal DNA binding [GO:0031492]; protein heterodimerization activity [GO:0046982]; structural constituent of chromatin [GO:0030527]	PTM: Deiminated on Arg-4 in granulocytes upon calcium entry. {ECO:0000269|PubMed:15823041}.; PTM: Monoubiquitination of Lys-120 (H2AK119Ub) by RING1, TRIM37 and RNF2/RING2 complex gives a specific tag for epigenetic transcriptional repression and participates in X chromosome inactivation of female mammals. It is involved in the initiation of both imprinted and random X inactivation. Ubiquitinated…
Q16778	Q16778	H2B2E_HUMAN	Histone H2B type 2-E (H2B-clustered histone 21) (Histone H2B-GL105) (Histone H2B.q) (H2B/q)	H2BC21 H2BFQ HIST2H2BE	antibacterial humoral response [GO:0019731]; antimicrobial humoral immune response mediated by antimicrobial peptide [GO:0061844]; defense response to Gram-positive bacterium [GO:0050830]; innate immune response in mucosa [GO:0002227]; nucleosome assembly [GO:0006334]	cytosol [GO:0005829]; extracellular exosome [GO:0070062]; extracellular space [GO:0005615]; nucleoplasm [GO:0005654]; nucleosome [GO:0000786]; nucleus [GO:0005634]	DNA binding [GO:0003677]; protein heterodimerization activity [GO:0046982]; structural constituent of chromatin [GO:0030527]	PTM: Monoubiquitination at Lys-35 (H2BK34Ub) by the MSL1/MSL2 dimer is required for histone H3 'Lys-4' (H3K4me) and 'Lys-79' (H3K79me) methylation and transcription activation at specific gene loci, such as HOXA9 and MEIS1 loci. Similarly, monoubiquitination at Lys-121 (H2BK120Ub) by the RNF20/40 complex gives a specific tag for epigenetic transcriptional activation and is also prerequisite for h…
Q71DI3	Q71DI3	H32_HUMAN	Histone H3.2 (H3-clustered histone 13) (H3-clustered histone 14) (H3-clustered histone 15) (Histone H3/m) (Histone H3/o)	H3C15 HIST2H3A; H3C14 H3F2 H3FM HIST2H3C; H3C13 HIST2H3D	chromatin organization [GO:0006325]; nucleosome assembly [GO:0006334]	extracellular exosome [GO:0070062]; extracellular region [GO:0005576]; nucleoplasm [GO:0005654]; nucleosome [GO:0000786]; nucleus [GO:0005634]	DNA binding [GO:0003677]; protein heterodimerization activity [GO:0046982]; structural constituent of chromatin [GO:0030527]	PTM: Acetylation is generally linked to gene activation. Acetylation on Lys-10 (H3K9ac) impairs methylation at Arg-9 (H3R8me2s). Acetylation on Lys-19 (H3K18ac) and Lys-24 (H3K24ac) favors methylation at Arg-18 (H3R17me). Acetylation at Lys-123 (H3K122ac) by EP300/p300 plays a central role in chromatin structure: localizes at the surface of the histone octamer and stimulates transcription, possib…
Q5TEC6	Q5TEC6	H37_HUMAN	Histone H3-7	H3-7 H3-2 HIST2H3PS2		nucleoplasm [GO:0005654]; nucleosome [GO:0000786]; nucleus [GO:0005634]	DNA binding [GO:0003677]; protein heterodimerization activity [GO:0046982]; structural constituent of chromatin [GO:0030527]	PTM: Acetylation is generally linked to gene activation. Acetylation on Lys-10 (H3K9ac) impairs methylation at Arg-9 (H3R8me2s). Acetylation on Lys-19 (H3K18ac) and Lys-24 (H3K24ac) favors methylation at Arg-18 (H3R17me). Acetylation at Lys-123 (H3K122ac) by EP300/p300 plays a central role in chromatin structure: localizes at the surface of the histone octamer and stimulates transcription, possib…
Q5T7C4	Q5T7C4	Q5T7C4_HUMAN	High mobility group protein B1 (High mobility group protein 1)	HMGB1	autophagy [GO:0006914]; chemotaxis [GO:0006935]; DNA recombination [GO:0006310]; DNA repair [GO:0006281]; innate immune response [GO:0045087]; positive regulation of response to external stimulus [GO:0032103]; regulation of transcription by RNA polymerase II [GO:0006357]	chromosome [GO:0005694]; endoplasmic reticulum-Golgi intermediate compartment [GO:0005793]; nucleus [GO:0005634]; plasma membrane [GO:0005886]	DNA binding, bending [GO:0008301]
Q13151	Q13151	ROA0_HUMAN	Heterogeneous nuclear ribonucleoprotein A0 (hnRNP A0)	HNRNPA0 HNRPA0	3'-UTR-mediated mRNA stabilization [GO:0070935]; inflammatory response [GO:0006954]; mRNA processing [GO:0006397]; mRNA splicing, via spliceosome [GO:0000398]; response to lipopolysaccharide [GO:0032496]	catalytic step 2 spliceosome [GO:0071013]; nucleoplasm [GO:0005654]; nucleus [GO:0005634]; synapse [GO:0045202]	mRNA 3'-UTR AU-rich region binding [GO:0035925]; mRNA binding [GO:0003729]; protein kinase binding [GO:0019901]; RNA binding [GO:0003723]	PTM: Phosphorylated at Ser-84 by MAPKAPK2 in response to LPS treatment, promoting stabilization of GADD45A mRNA. {ECO:0000269|PubMed:20932473}.; PTM: Arg-291 is dimethylated, probably to asymmetric dimethylarginine.
F8W6I7	F8W6I7	F8W6I7_HUMAN	Heterogeneous nuclear ribonucleoprotein A1	HNRNPA1	mRNA splicing, via spliceosome [GO:0000398]	catalytic step 2 spliceosome [GO:0071013]	mRNA 3'-UTR binding [GO:0003730]
A0A7I2V4I6	A0A7I2V4I6	A0A7I2V4I6_HUMAN	Heterogeneous nuclear ribonucleoproteins A2/B1	HNRNPA2B1	mRNA splicing, via spliceosome [GO:0000398]; mRNA transport [GO:0051028]	catalytic step 2 spliceosome [GO:0071013]	mRNA 3'-UTR binding [GO:0003730]; single-stranded telomeric DNA binding [GO:0043047]
A0A7I2V2R3	A0A7I2V2R3	A0A7I2V2R3_HUMAN	Heterogeneous nuclear ribonucleoprotein A3	HNRNPA3	mRNA splicing, via spliceosome [GO:0000398]	catalytic step 2 spliceosome [GO:0071013]	mRNA 3'-UTR binding [GO:0003730]
D6R9P3	D6R9P3	D6R9P3_HUMAN	Heterogeneous nuclear ribonucleoprotein A/B	HNRNPAB	regulation of gene expression [GO:0010468]	nucleoplasm [GO:0005654]	RNA binding [GO:0003723]
G3V4C1	G3V4C1	G3V4C1_HUMAN	Heterogeneous nuclear ribonucleoprotein C	HNRNPC	mRNA processing [GO:0006397]	nucleus [GO:0005634]	RNA binding [GO:0003723]
H0YA96	H0YA96	H0YA96_HUMAN	Heterogeneous nuclear ribonucleoprotein D	HNRNPD	regulation of gene expression [GO:0010468]	nucleoplasm [GO:0005654]	RNA binding [GO:0003723]
P52597	P52597	HNRPF_HUMAN	Heterogeneous nuclear ribonucleoprotein F (hnRNP F) (Nucleolin-like protein mcs94-1) [Cleaved into: Heterogeneous nuclear ribonucleoprotein F, N-terminally processed]	HNRNPF HNRPF	mRNA splicing, via spliceosome [GO:0000398]; regulation of RNA splicing [GO:0043484]; RNA processing [GO:0006396]	catalytic step 2 spliceosome [GO:0071013]; cytosol [GO:0005829]; membrane [GO:0016020]; nucleoplasm [GO:0005654]; nucleus [GO:0005634]; plasma membrane [GO:0005886]; ribonucleoprotein complex [GO:1990904]; synapse [GO:0045202]	RNA binding [GO:0003723]; single-stranded RNA binding [GO:0003727]	PTM: Sumoylated. {ECO:0000269|PubMed:15161980}.
G8JLB6	G8JLB6	G8JLB6_HUMAN	Heterogeneous nuclear ribonucleoprotein H1	HNRNPH1		cytosol [GO:0005829]; nucleoplasm [GO:0005654]; ribonucleoprotein complex [GO:1990904]	RNA binding [GO:0003723]
P31942	P31942	HNRH3_HUMAN	Heterogeneous nuclear ribonucleoprotein H3 (hnRNP H3) (Heterogeneous nuclear ribonucleoprotein 2H9) (hnRNP 2H9)	HNRNPH3 HNRPH3	epithelial cell differentiation [GO:0030855]; mRNA splicing, via spliceosome [GO:0000398]; regulation of RNA splicing [GO:0043484]; RNA processing [GO:0006396]; RNA splicing [GO:0008380]	nucleoplasm [GO:0005654]; nucleus [GO:0005634]; ribonucleoprotein complex [GO:1990904]; spliceosomal complex [GO:0005681]	RNA binding [GO:0003723]
A0A994J4U9	A0A994J4U9	A0A994J4U9_HUMAN	Heterogeneous nuclear ribonucleoprotein K	HNRNPK	regulation of mRNA splicing, via spliceosome [GO:0048024]; regulation of transcription by RNA polymerase II [GO:0006357]	anchoring junction [GO:0070161]; cytoplasm [GO:0005737]; nucleoplasm [GO:0005654]; podosome [GO:0002102]; spliceosomal complex [GO:0005681]	DNA binding [GO:0003677]; mRNA binding [GO:0003729]
A0A3B3ITJ4	A0A3B3ITJ4	A0A3B3ITJ4_HUMAN	Heterogeneous nuclear ribonucleoprotein L	HNRNPL	mRNA processing [GO:0006397]; regulation of RNA splicing [GO:0043484]	nucleus [GO:0005634]	mRNA binding [GO:0003729]
P52272	P52272	HNRPM_HUMAN	Heterogeneous nuclear ribonucleoprotein M (hnRNP M)	HNRNPM HNRPM NAGR1	alternative mRNA splicing, via spliceosome [GO:0000380]; mRNA splicing, via spliceosome [GO:0000398]	catalytic step 2 spliceosome [GO:0071013]; collagen-containing extracellular matrix [GO:0062023]; extracellular exosome [GO:0070062]; membrane [GO:0016020]; nuclear matrix [GO:0016363]; nucleolus [GO:0005730]; nucleoplasm [GO:0005654]; nucleus [GO:0005634]; paraspeckles [GO:0042382]; spliceosomal complex [GO:0005681]; synapse [GO:0045202]	mRNA binding [GO:0003729]; protein domain specific binding [GO:0019904]; RNA binding [GO:0003723]	PTM: Sumoylated. {ECO:0000269|PubMed:15561718}.
O43390	O43390	HNRPR_HUMAN	Heterogeneous nuclear ribonucleoprotein R (hnRNP R)	HNRNPR HNRPR	mRNA processing [GO:0006397]; mRNA splicing, via spliceosome [GO:0000398]	catalytic step 2 spliceosome [GO:0071013]; endoplasmic reticulum [GO:0005783]; nucleoplasm [GO:0005654]; nucleus [GO:0005634]; ribonucleoprotein complex [GO:1990904]; spliceosomal complex [GO:0005681]	mRNA binding [GO:0003729]; RNA binding [GO:0003723]
A0A1W2PPS1	A0A1W2PPS1	A0A1W2PPS1_HUMAN	Heterogeneous nuclear ribonucleoprotein U	HNRNPU	CRD-mediated mRNA stabilization [GO:0070934]; negative regulation of telomere maintenance via telomerase [GO:0032211]; negative regulation of transcription by RNA polymerase II [GO:0000122]; positive regulation of attachment of mitotic spindle microtubules to kinetochore [GO:1902425]; positive regulation of transcription by RNA polymerase II [GO:0045944]; regulation of alternative mRNA splicing, …	catalytic step 2 spliceosome [GO:0071013]; centrosome [GO:0005813]; CRD-mediated mRNA stability complex [GO:0070937]; cytoplasmic ribonucleoprotein granule [GO:0036464]; inactive sex chromosome [GO:0098577]; kinetochore [GO:0000776]; membrane [GO:0016020]; mitotic spindle microtubule [GO:1990498]; mitotic spindle midzone [GO:1990023]; nuclear chromosome [GO:0000228]; nuclear matrix [GO:0016363]; …	poly(C) RNA binding [GO:0017130]; poly(G) binding [GO:0034046]; pre-mRNA binding [GO:0036002]; promoter-specific chromatin binding [GO:1990841]; ribonucleoprotein complex binding [GO:0043021]; RNA polymerase II C-terminal domain binding [GO:0099122]; RNA polymerase II cis-regulatory region sequence-specific DNA binding [GO:0000978]; snRNA binding [GO:0017069]; TFIIH-class transcription factor com…
Q9BUJ2	Q9BUJ2	HNRL1_HUMAN	Heterogeneous nuclear ribonucleoprotein U-like protein 1 (Adenovirus early region 1B-associated protein 5) (E1B-55 kDa-associated protein 5) (E1B-AP5)	HNRNPUL1 E1BAP5 HNRPUL1	response to virus [GO:0009615]; RNA processing [GO:0006396]	nucleoplasm [GO:0005654]; nucleus [GO:0005634]; ribonucleoprotein complex [GO:1990904]; synapse [GO:0045202]	enzyme binding [GO:0019899]; RNA binding [GO:0003723]	PTM: Methylated. {ECO:0000269|PubMed:11513728, ECO:0000269|PubMed:15242333}.
Q1KMD3	Q1KMD3	HNRL2_HUMAN	Heterogeneous nuclear ribonucleoprotein U-like protein 2 (Scaffold-attachment factor A2) (SAF-A2)	HNRNPUL2 HNRPUL2		membrane [GO:0016020]; nucleoplasm [GO:0005654]; nucleus [GO:0005634]; synapse [GO:0045202]	RNA binding [GO:0003723]
Q99714	Q99714	HCD2_HUMAN	3-hydroxyacyl-CoA dehydrogenase type-2 (EC 1.1.1.35) (17-beta-estradiol 17-dehydrogenase) (EC 1.1.1.62) (2-methyl-3-hydroxybutyryl-CoA dehydrogenase) (MHBD) (3-alpha-(17-beta)-hydroxysteroid dehydrogenase (NAD(+))) (EC 1.1.1.239) (3-hydroxy-2-methylbutyryl-CoA dehydrogenase) (EC 1.1.1.178) (3-hydroxyacyl-CoA dehydrogenase type II) (3alpha(or 20beta)-hydroxysteroid dehydrogenase) (EC 1.1.1.53) (7-…	HSD17B10 ERAB HADH2 MRPP2 SCHAD SDR5C1 XH98G2	androgen metabolic process [GO:0008209]; bile acid biosynthetic process [GO:0006699]; brexanolone metabolic process [GO:0062173]; C21-steroid hormone metabolic process [GO:0008207]; estrogen metabolic process [GO:0008210]; fatty acid beta-oxidation [GO:0006635]; fatty acid metabolic process [GO:0006631]; isoleucine catabolic process [GO:0006550]; lipid metabolic process [GO:0006629]; mitochondria…	cytoplasm [GO:0005737]; cytosol [GO:0005829]; mitochondrial matrix [GO:0005759]; mitochondrial nucleoid [GO:0042645]; mitochondrial ribonuclease P complex [GO:0030678]; mitochondrion [GO:0005739]; plasma membrane [GO:0005886]; tRNA methyltransferase complex [GO:0043527]	17-beta-hydroxysteroid dehydrogenase (NAD+) activity [GO:0044594]; 3-hydroxy-2-methylbutyryl-CoA dehydrogenase activity [GO:0047015]; 3-hydroxyacyl-CoA dehydrogenase activity [GO:0003857]; androstan-3-alpha,17-beta-diol dehydrogenase activity [GO:0047044]; chenodeoxycholate 7-alpha-dehydrogenase (NAD+) activity [GO:0106281]; cholate 7-alpha-dehydrogenase activity [GO:0008709]; estradiol 17-beta-d…
P07900	P07900	HS90A_HUMAN	Heat shock protein HSP 90-alpha (EC 3.6.4.10) (Heat shock 86 kDa) (HSP 86) (HSP86) (Heat shock protein family C member 1) (Lipopolysaccharide-associated protein 2) (LAP-2) (LPS-associated protein 2) (Renal carcinoma antigen NY-REN-38)	HSP90AA1 HSP90A HSPC1 HSPCA	activation of innate immune response [GO:0002218]; cardiac muscle cell apoptotic process [GO:0010659]; cellular response to heat [GO:0034605]; cellular response to virus [GO:0098586]; chaperone-mediated autophagy [GO:0061684]; chaperone-mediated protein complex assembly [GO:0051131]; mitochondrial transport [GO:0006839]; neuron migration [GO:0001764]; positive regulation of cardiac muscle contrac…	apical plasma membrane [GO:0016324]; axonal growth cone [GO:0044295]; basolateral plasma membrane [GO:0016323]; brush border membrane [GO:0031526]; cell surface [GO:0009986]; collagen-containing extracellular matrix [GO:0062023]; cytoplasm [GO:0005737]; cytosol [GO:0005829]; dendritic growth cone [GO:0044294]; endocytic vesicle lumen [GO:0071682]; extracellular exosome [GO:0070062]; extracellular…	ATP binding [GO:0005524]; ATP hydrolysis activity [GO:0016887]; ATP-dependent protein folding chaperone [GO:0140662]; CTP binding [GO:0002135]; dATP binding [GO:0032564]; disordered domain specific binding [GO:0097718]; DNA polymerase binding [GO:0070182]; GTP binding [GO:0005525]; GTPase binding [GO:0051020]; histone deacetylase binding [GO:0042826]; identical protein binding [GO:0042802]; MHC c…	PTM: ISGylated. {ECO:0000269|PubMed:16139798}.; PTM: S-nitrosylated; negatively regulates the ATPase activity and the activation of eNOS by HSP90AA1. {ECO:0000269|PubMed:15937123}.; PTM: Ubiquitinated via 'Lys-63'-linked polyubiquitination by HECTD1. Ubiquitination promotes translocation into the cytoplasm away from the membrane and secretory pathways. {ECO:0000250|UniProtKB:P07901}.
P08238	P08238	HS90B_HUMAN	Heat shock protein HSP 90-beta (HSP 90) (Heat shock 84 kDa) (HSP 84) (HSP84) (Heat shock protein family C member 3)	HSP90AB1 HSP90B HSPC2 HSPC3 HSPCB	cellular response to heat [GO:0034605]; cellular response to interleukin-4 [GO:0071353]; chaperone-mediated protein complex assembly [GO:0051131]; negative regulation of apoptotic process [GO:0043066]; negative regulation of proteasomal protein catabolic process [GO:1901799]; negative regulation of proteasomal ubiquitin-dependent protein catabolic process [GO:0032435]; negative regulation of prot…	aryl hydrocarbon receptor complex [GO:0034751]; axonal growth cone [GO:0044295]; cell surface [GO:0009986]; cytoplasm [GO:0005737]; cytosol [GO:0005829]; dendritic growth cone [GO:0044294]; dynein axonemal particle [GO:0120293]; extracellular exosome [GO:0070062]; extracellular region [GO:0005576]; ficolin-1-rich granule lumen [GO:1904813]; HSP90-CDC37 chaperone complex [GO:1990565]; melanosome […	ATP binding [GO:0005524]; ATP hydrolysis activity [GO:0016887]; ATP-dependent protein binding [GO:0043008]; ATP-dependent protein folding chaperone [GO:0140662]; cadherin binding [GO:0045296]; disordered domain specific binding [GO:0097718]; DNA polymerase binding [GO:0070182]; double-stranded RNA binding [GO:0003725]; heat shock protein binding [GO:0031072]; histone deacetylase binding [GO:00428…	PTM: Ubiquitinated in the presence of STUB1-UBE2D1 complex (in vitro). {ECO:0000269|PubMed:18042044}.; PTM: ISGylated. {ECO:0000269|PubMed:16139798}.; PTM: S-nitrosylated; negatively regulates the ATPase activity. {ECO:0000305|PubMed:19696785}.; PTM: Phosphorylation at Tyr-301 by SRC is induced by lipopolysaccharide (PubMed:23585225). Phosphorylation at Ser-226 and Ser-255 inhibits AHR interactio…
A0A7P0TAE1	A0A7P0TAE1	A0A7P0TAE1_HUMAN	Endoplasmin (94 kDa glucose-regulated protein) (Heat shock protein 90 kDa beta member 1)	HSP90B1	DNA damage response [GO:0006974]; response to heat [GO:0009408]	cytosol [GO:0005829]; endoplasmic reticulum [GO:0005783]; melanosome [GO:0042470]; perinuclear region of cytoplasm [GO:0048471]; sarcoplasmic reticulum lumen [GO:0033018]	ATP binding [GO:0005524]; ATP hydrolysis activity [GO:0016887]; ATP-dependent protein folding chaperone [GO:0140662]; unfolded protein binding [GO:0051082]
P11021	P11021	BIP_HUMAN	Endoplasmic reticulum chaperone BiP (EC 3.6.4.10) (78 kDa glucose-regulated protein) (GRP-78) (Binding-immunoglobulin protein) (BiP) (Heat shock protein 70 family protein 5) (HSP70 family protein 5) (Heat shock protein family A member 5) (Immunoglobulin heavy chain-binding protein)	HSPA5 GRP78	cellular response to glucose starvation [GO:0042149]; cellular response to interleukin-4 [GO:0071353]; cerebellar Purkinje cell layer development [GO:0021680]; cerebellum structural organization [GO:0021589]; chaperone cofactor-dependent protein refolding [GO:0051085]; endoplasmic reticulum unfolded protein response [GO:0030968]; ER overload response [GO:0006983]; ERAD pathway [GO:0036503]; maint…	cell surface [GO:0009986]; cytoplasm [GO:0005737]; cytosol [GO:0005829]; endoplasmic reticulum [GO:0005783]; endoplasmic reticulum chaperone complex [GO:0034663]; endoplasmic reticulum lumen [GO:0005788]; endoplasmic reticulum membrane [GO:0005789]; endoplasmic reticulum-Golgi intermediate compartment [GO:0005793]; extracellular exosome [GO:0070062]; focal adhesion [GO:0005925]; intracellular mem…	ATP binding [GO:0005524]; ATP hydrolysis activity [GO:0016887]; ATP-dependent protein folding chaperone [GO:0140662]; cadherin binding [GO:0045296]; calcium ion binding [GO:0005509]; enzyme binding [GO:0019899]; heat shock protein binding [GO:0031072]; misfolded protein binding [GO:0051787]; protein domain specific binding [GO:0019904]; protein folding chaperone [GO:0044183]; protein-folding chap…	PTM: AMPylated by FICD (PubMed:25601083). In unstressed cells, AMPylation at Thr-518 by FICD inactivates the chaperome activity: AMPylated form is locked in a relatively inert state and only weakly stimulated by J domain-containing proteins (By similarity). In response to endoplasmic reticulum stress, de-AMPylation by the same protein, FICD, restores the chaperone activity (By similarity). {ECO:0…
P11142	P11142	HSP7C_HUMAN	Heat shock cognate 71 kDa protein (EC 3.6.4.10) (Heat shock 70 kDa protein 8) (Heat shock protein family A member 8) (Lipopolysaccharide-associated protein 1) (LAP-1) (LPS-associated protein 1)	HSPA8 HSC70 HSP73 HSPA10	ATP metabolic process [GO:0046034]; cellular response to cadmium ion [GO:0071276]; cellular response to heat [GO:0034605]; cellular response to hydrogen peroxide [GO:0070301]; cellular response to starvation [GO:0009267]; cellular response to steroid hormone stimulus [GO:0071383]; cerebellum development [GO:0021549]; chaperone cofactor-dependent protein refolding [GO:0051085]; chaperone-mediated …	autophagosome [GO:0005776]; blood microparticle [GO:0072562]; cell surface [GO:0009986]; clathrin-sculpted gamma-aminobutyric acid transport vesicle membrane [GO:0061202]; cytoplasm [GO:0005737]; cytosol [GO:0005829]; dendritic shaft [GO:0043198]; dendritic spine [GO:0043197]; extracellular exosome [GO:0070062]; extracellular region [GO:0005576]; extracellular space [GO:0005615]; ficolin-1-rich g…	A1 adenosine receptor binding [GO:0031686]; ADP binding [GO:0043531]; ATP binding [GO:0005524]; ATP hydrolysis activity [GO:0016887]; ATP-dependent protein disaggregase activity [GO:0140545]; ATP-dependent protein folding chaperone [GO:0140662]; C3HC4-type RING finger domain binding [GO:0055131]; cadherin binding [GO:0045296]; clathrin-uncoating ATPase activity [GO:1990833]; enzyme binding [GO:00…	PTM: Acetylated. {ECO:0000269|Ref.5, ECO:0000269|Ref.6}.; PTM: ISGylated. {ECO:0000269|PubMed:16139798, ECO:0000269|PubMed:16815975}.; PTM: Trimethylation at Lys-561 reduces fibrillar SNCA binding.
D6RCD7	D6RCD7	D6RCD7_HUMAN	Stress-70 protein, mitochondrial (75 kDa glucose-regulated protein) (Heat shock 70 kDa protein 9)	HSPA9		mitochondrion [GO:0005739]	ATP binding [GO:0005524]; ATP-dependent protein folding chaperone [GO:0140662]; unfolded protein binding [GO:0051082]
P04792	P04792	HSPB1_HUMAN	Heat shock protein beta-1 (HspB1) (28 kDa heat shock protein) (Estrogen-regulated 24 kDa protein) (Heat shock 27 kDa protein) (HSP 27) (Heat shock protein family B member 1) (Stress-responsive protein 27) (SRP27)	HSPB1 HSP27 HSP28	anterograde axonal protein transport [GO:0099641]; cellular response to vascular endothelial growth factor stimulus [GO:0035924]; chaperone-mediated protein folding [GO:0061077]; intracellular signal transduction [GO:0035556]; negative regulation of apoptotic process [GO:0043066]; negative regulation of oxidative stress-induced intrinsic apoptotic signaling pathway [GO:1902176]; negative regulati…	axon cytoplasm [GO:1904115]; cornified envelope [GO:0001533]; cytoplasm [GO:0005737]; cytoskeleton [GO:0005856]; cytosol [GO:0005829]; extracellular exosome [GO:0070062]; extracellular space [GO:0005615]; focal adhesion [GO:0005925]; nucleus [GO:0005634]; proteasome complex [GO:0000502]; spindle [GO:0005819]; Z disc [GO:0030018]	identical protein binding [GO:0042802]; protein folding chaperone [GO:0044183]; protein homodimerization activity [GO:0042803]; protein kinase binding [GO:0019901]; protein kinase C binding [GO:0005080]; protein kinase C inhibitor activity [GO:0008426]; RNA binding [GO:0003723]; RNA polymerase II-specific DNA-binding transcription factor binding [GO:0061629]; ubiquitin binding [GO:0043130]; unfol…	PTM: Phosphorylated upon exposure to protein kinase C activators and heat shock (PubMed:8325890). Phosphorylation by MAPKAPK2 and MAPKAPK3 in response to stress dissociates HSPB1 from large small heat-shock protein (sHsps) oligomers and impairs its chaperone activity and ability to protect against oxidative stress effectively. Phosphorylation by MAPKAPK5 in response to PKA stimulation induces F-a…
P10809	P10809	CH60_HUMAN	60 kDa heat shock protein, mitochondrial (EC 5.6.1.7) (60 kDa chaperonin) (Chaperonin 60) (CPN60) (Heat shock protein 60) (HSP-60) (Hsp60) (Heat shock protein family D member 1) (HuCHA60) (Mitochondrial matrix protein P1) (P60 lymphocyte protein)	HSPD1 HSP60	'de novo' protein folding [GO:0006458]; activation of cysteine-type endopeptidase activity involved in apoptotic process [GO:0006919]; apoptotic mitochondrial changes [GO:0008637]; B cell activation [GO:0042113]; B cell proliferation [GO:0042100]; biological process involved in interaction with symbiont [GO:0051702]; cellular response to interleukin-7 [GO:0098761]; chaperone-mediated protein comp…	cell surface [GO:0009986]; clathrin-coated pit [GO:0005905]; coated vesicle [GO:0030135]; cytoplasm [GO:0005737]; cytosol [GO:0005829]; early endosome [GO:0005769]; extracellular exosome [GO:0070062]; extracellular space [GO:0005615]; lipopolysaccharide receptor complex [GO:0046696]; membrane [GO:0016020]; migrasome [GO:0140494]; mitochondrial inner membrane [GO:0005743]; mitochondrial matrix [GO…	apolipoprotein A-I binding [GO:0034186]; apolipoprotein binding [GO:0034185]; ATP binding [GO:0005524]; ATP hydrolysis activity [GO:0016887]; ATP-dependent protein folding chaperone [GO:0140662]; DNA replication origin binding [GO:0003688]; double-stranded RNA binding [GO:0003725]; enzyme binding [GO:0019899]; high-density lipoprotein particle binding [GO:0008035]; isomerase activity [GO:0016853]…
Q92598	Q92598	HS105_HUMAN	Heat shock protein 105 kDa (Antigen NY-CO-25) (Heat shock 110 kDa protein) (Heat shock protein family H member 1)	HSPH1 HSP105 HSP110 KIAA0201	chaperone cofactor-dependent protein refolding [GO:0051085]; positive regulation of MHC class I biosynthetic process [GO:0045345]; positive regulation of NK T cell activation [GO:0051135]; protein folding [GO:0006457]; response to unfolded protein [GO:0006986]	cytoplasm [GO:0005737]; cytosol [GO:0005829]; endocytic vesicle lumen [GO:0071682]; extracellular exosome [GO:0070062]; extracellular region [GO:0005576]; microtubule [GO:0005874]; nucleoplasm [GO:0005654]; nucleus [GO:0005634]; protein-containing complex [GO:0032991]	adenyl-nucleotide exchange factor activity [GO:0000774]; alpha-tubulin binding [GO:0043014]; ATP binding [GO:0005524]; ATP-dependent protein folding chaperone [GO:0140662]	PTM: Phosphorylation on Ser-509 may be important for regulation of the HSPA8/HSC70 chaperone activity. {ECO:0000250|UniProtKB:Q61699}.
Q92743	Q92743	HTRA1_HUMAN	Serine protease HTRA1 (EC 3.4.21.-) (High-temperature requirement A serine peptidase 1) (L56) (Serine protease 11)	HTRA1 HTRA PRSS11	chorionic trophoblast cell differentiation [GO:0060718]; negative regulation of BMP signaling pathway [GO:0030514]; negative regulation of transforming growth factor beta receptor signaling pathway [GO:0030512]; placenta development [GO:0001890]; positive regulation of apoptotic process [GO:0043065]; programmed cell death [GO:0012501]; proteolysis [GO:0006508]	collagen-containing extracellular matrix [GO:0062023]; cytosol [GO:0005829]; extracellular exosome [GO:0070062]; extracellular region [GO:0005576]; extracellular space [GO:0005615]; plasma membrane [GO:0005886]	growth factor binding [GO:0019838]; identical protein binding [GO:0042802]; molecular function activator activity [GO:0140677]; serine-type endopeptidase activity [GO:0004252]; serine-type peptidase activity [GO:0008236]
A0A804HL54	A0A804HL54	A0A804HL54_HUMAN	isoleucine--tRNA ligase (EC 6.1.1.5) (Isoleucyl-tRNA synthetase)	IARS1	isoleucyl-tRNA aminoacylation [GO:0006428]		aminoacyl-tRNA editing activity [GO:0002161]; ATP binding [GO:0005524]; isoleucine-tRNA ligase activity [GO:0004822]; tRNA binding [GO:0000049]
Q9NZI8	Q9NZI8	IF2B1_HUMAN	Insulin-like growth factor 2 mRNA-binding protein 1 (IGF2 mRNA-binding protein 1) (IMP-1) (IMP1) (Coding region determinant-binding protein) (CRD-BP) (IGF-II mRNA-binding protein 1) (VICKZ family member 1) (Zipcode-binding protein 1) (ZBP-1)	IGF2BP1 CRDBP VICKZ1 ZBP1	CRD-mediated mRNA stabilization [GO:0070934]; dendrite arborization [GO:0140059]; mRNA transport [GO:0051028]; negative regulation of nuclear-transcribed mRNA catabolic process, deadenylation-dependent decay [GO:1900152]; negative regulation of translation [GO:0017148]; nervous system development [GO:0007399]; neuronal stem cell population maintenance [GO:0097150]; pallium cell proliferation in f…	CRD-mediated mRNA stability complex [GO:0070937]; cytoplasm [GO:0005737]; cytoplasmic stress granule [GO:0010494]; cytosol [GO:0005829]; dendritic spine [GO:0043197]; filopodium [GO:0030175]; growth cone [GO:0030426]; lamellipodium [GO:0030027]; neuronal cell body [GO:0043025]; nucleoplasm [GO:0005654]; nucleus [GO:0005634]; P-body [GO:0000932]; perinuclear region of cytoplasm [GO:0048471]; ribon…	mRNA 3'-UTR binding [GO:0003730]; mRNA 5'-UTR binding [GO:0048027]; mRNA binding [GO:0003729]; N6-methyladenosine-containing RNA reader activity [GO:1990247]; RNA binding [GO:0003723]; translation regulator activity [GO:0045182]	PTM: Phosphorylated. Phosphorylation may impair association with ACTB mRNA and hence abolishes translational repression (By similarity). {ECO:0000250}.
O00425	O00425	IF2B3_HUMAN	Insulin-like growth factor 2 mRNA-binding protein 3 (IGF2 mRNA-binding protein 3) (IMP-3) (IGF-II mRNA-binding protein 3) (KH domain-containing protein overexpressed in cancer) (hKOC) (VICKZ family member 3)	IGF2BP3 IMP3 KOC1 VICKZ3	anatomical structure morphogenesis [GO:0009653]; CRD-mediated mRNA stabilization [GO:0070934]; mRNA transport [GO:0051028]; negative regulation of translation [GO:0017148]; nervous system development [GO:0007399]; regulation of cytokine production [GO:0001817]; regulation of gene expression [GO:0010468]; translation [GO:0006412]	cytoplasm [GO:0005737]; cytoplasmic stress granule [GO:0010494]; cytosol [GO:0005829]; nucleus [GO:0005634]; P-body [GO:0000932]	mRNA 3'-UTR binding [GO:0003730]; mRNA 5'-UTR binding [GO:0048027]; N6-methyladenosine-containing RNA reader activity [GO:1990247]; RNA binding [GO:0003723]; translation regulator activity [GO:0045182]
B4DY09	B4DY09	B4DY09_HUMAN	Interleukin enhancer binding factor 2 (cDNA FLJ51660, highly similar to Interleukin enhancer-binding factor 2)	ILF2	positive regulation of DNA-templated transcription [GO:0045893]	catalytic step 2 spliceosome [GO:0071013]; cytosol [GO:0005829]; nucleoplasm [GO:0005654]	DNA binding [GO:0003677]; double-stranded RNA binding [GO:0003725]
Q12906	Q12906	ILF3_HUMAN	Interleukin enhancer-binding factor 3 (Double-stranded RNA-binding protein 76) (DRBP76) (M-phase phosphoprotein 4) (MPP4) (Nuclear factor associated with dsRNA) (NFAR) (Nuclear factor of activated T-cells 90 kDa) (NF-AT-90) (Translational control protein 80) (TCP80)	ILF3 DRBF MPHOSPH4 NF90	defense response to virus [GO:0051607]; negative regulation of DNA-templated transcription [GO:0045892]; negative regulation of translation [GO:0017148]; negative regulation of viral genome replication [GO:0045071]; positive regulation of DNA-templated transcription [GO:0045893]; protein phosphorylation [GO:0006468]	cytoplasm [GO:0005737]; cytosol [GO:0005829]; extracellular region [GO:0005576]; membrane [GO:0016020]; mitochondrion [GO:0005739]; nucleolus [GO:0005730]; nucleoplasm [GO:0005654]; nucleus [GO:0005634]; precatalytic spliceosome [GO:0071011]; ribonucleoprotein complex [GO:1990904]	DNA binding [GO:0003677]; double-stranded RNA binding [GO:0003725]; mRNA 3'-UTR AU-rich region binding [GO:0035925]; RNA binding [GO:0003723]; single-stranded RNA binding [GO:0003727]; virus receptor activity [GO:0001618]	PTM: Phosphorylated at Thr-188 and Thr-315 by PKR in response to certain RNA viruses. This phosphorylation results in the dissociation of ILF2 from the ILF2-ILF3 complex resulting in a cytoplasmic sequestration of ILF3 where it can bind to viral RNAs and impede viral replication. {ECO:0000269|PubMed:21123651}.; PTM: Methylated by protein arginine N-methyltransferase 1. {ECO:0000269|PubMed:1074985…
Q16891	Q16891	MIC60_HUMAN	MICOS complex subunit MIC60 (Cell proliferation-inducing gene 4/52 protein) (Mitochondrial inner membrane protein) (Mitofilin) (p87/89)	IMMT HMP MIC60 MINOS2 PIG4 PIG52	cristae formation [GO:0042407]; inner mitochondrial membrane organization [GO:0007007]; mitochondrial calcium ion homeostasis [GO:0051560]; neuron cellular homeostasis [GO:0070050]	membrane [GO:0016020]; MIB complex [GO:0140275]; MICOS complex [GO:0061617]; mitochondrial crista junction [GO:0044284]; mitochondrial inner membrane [GO:0005743]; mitochondrial intermembrane space [GO:0005758]; mitochondrion [GO:0005739]; SAM complex [GO:0001401]	RNA binding [GO:0003723]
H0Y714	H0Y714	H0Y714_HUMAN	IMP U3 small nucleolar ribonucleoprotein 4	IMP4	rRNA processing [GO:0006364]	fibrillar center [GO:0001650]; Mpp10 complex [GO:0034457]; nucleolus [GO:0005730]; small-subunit processome [GO:0032040]	rRNA primary transcript binding [GO:0042134]; snoRNA binding [GO:0030515]
Q16352	Q16352	AINX_HUMAN	Alpha-internexin (Alpha-Inx) (66 kDa neurofilament protein) (NF-66) (Neurofilament-66) (Neurofilament 5)	INA NEF5	cell differentiation [GO:0030154]; cellular response to leukemia inhibitory factor [GO:1990830]; intermediate filament organization [GO:0045109]; neurofilament cytoskeleton organization [GO:0060052]; postsynaptic modulation of chemical synaptic transmission [GO:0099170]; substantia nigra development [GO:0021762]	cytoplasm [GO:0005737]; cytoplasmic ribonucleoprotein granule [GO:0036464]; extracellular space [GO:0005615]; intermediate filament [GO:0005882]; neurofilament [GO:0005883]; postsynaptic intermediate filament cytoskeleton [GO:0099160]; Schaffer collateral - CA1 synapse [GO:0098685]	structural constituent of cytoskeleton [GO:0005200]; structural constituent of postsynaptic intermediate filament cytoskeleton [GO:0099184]	PTM: O-glycosylated. {ECO:0000250}.
Q9ULR0	Q9ULR0	ISY1_HUMAN	Pre-mRNA-splicing factor ISY1 homolog	ISY1 KIAA1160	generation of catalytic spliceosome for second transesterification step [GO:0000350]; mRNA 3'-splice site recognition [GO:0000389]; mRNA splicing, via spliceosome [GO:0000398]	catalytic step 2 spliceosome [GO:0071013]; nucleoplasm [GO:0005654]; nucleus [GO:0005634]; post-mRNA release spliceosomal complex [GO:0071014]; post-spliceosomal complex [GO:0071020]; Prp19 complex [GO:0000974]; U2-type catalytic step 1 spliceosome [GO:0071006]	RNA binding [GO:0003723]
H7BYN4	H7BYN4	H7BYN4_HUMAN	Kinesin-like protein	KIF23	microtubule-based movement [GO:0007018]; mitotic spindle midzone assembly [GO:0051256]	cytoplasm [GO:0005737]; Flemming body [GO:0090543]; kinesin complex [GO:0005871]; microtubule [GO:0005874]; mitotic spindle [GO:0072686]; nucleoplasm [GO:0005654]	ATP binding [GO:0005524]; ATP hydrolysis activity [GO:0016887]; microtubule binding [GO:0008017]; microtubule motor activity [GO:0003777]
A0A7I2V351	A0A7I2V351	A0A7I2V351_HUMAN	Importin subunit alpha	KPNA2	NLS-bearing protein import into nucleus [GO:0006607]	cytosol [GO:0005829]; nucleoplasm [GO:0005654]	nuclear import signal receptor activity [GO:0061608]; nuclear localization sequence binding [GO:0008139]
H7C4F6	H7C4F6	H7C4F6_HUMAN	Importin subunit alpha	KPNA4	NLS-bearing protein import into nucleus [GO:0006607]	cytoplasm [GO:0005737]; nuclear membrane [GO:0031965]; nucleoplasm [GO:0005654]	nuclear import signal receptor activity [GO:0061608]; nuclear localization sequence binding [GO:0008139]
O60684	O60684	IMA7_HUMAN	Importin subunit alpha-7 (Karyopherin subunit alpha-6)	KPNA6 IPOA7	entry of viral genome into host nucleus through nuclear pore complex via importin [GO:0075506]; maternal process involved in female pregnancy [GO:0060135]; NLS-bearing protein import into nucleus [GO:0006607]; positive regulation of cytokine production involved in inflammatory response [GO:1900017]; positive regulation of transcription by RNA polymerase II [GO:0045944]; positive regulation of vir…	cytosol [GO:0005829]; host cell [GO:0043657]; membrane [GO:0016020]; NLS-dependent protein nuclear import complex [GO:0042564]; nucleoplasm [GO:0005654]; nucleus [GO:0005634]	nuclear import signal receptor activity [GO:0061608]; nuclear localization sequence binding [GO:0008139]
Q14974	Q14974	IMB1_HUMAN	Importin subunit beta-1 (Importin-90) (Karyopherin subunit beta-1) (Nuclear factor p97) (Pore targeting complex 97 kDa subunit) (PTAC97)	KPNB1 NTF97	astral microtubule organization [GO:0030953]; establishment of mitotic spindle localization [GO:0040001]; mitotic chromosome movement towards spindle pole [GO:0007079]; mitotic metaphase chromosome alignment [GO:0007080]; mitotic spindle assembly [GO:0090307]; NLS-bearing protein import into nucleus [GO:0006607]; protein import into nucleus [GO:0006606]; ribosomal protein import into nucleus [GO:…	cytoplasm [GO:0005737]; cytoplasmic stress granule [GO:0010494]; cytosol [GO:0005829]; endoplasmic reticulum tubular network [GO:0071782]; extracellular exosome [GO:0070062]; extracellular region [GO:0005576]; ficolin-1-rich granule lumen [GO:1904813]; membrane [GO:0016020]; NLS-dependent protein nuclear import complex [GO:0042564]; nuclear envelope [GO:0005635]; nuclear membrane [GO:0031965]; nu…	enzyme binding [GO:0019899]; Hsp90 protein binding [GO:0051879]; importin-alpha family protein binding [GO:0061676]; nuclear import signal receptor activity [GO:0061608]; nuclear localization sequence binding [GO:0008139]; protein domain specific binding [GO:0019904]; RNA binding [GO:0003723]; small GTPase binding [GO:0031267]; zinc ion binding [GO:0008270]	PTM: Mono-ADP-ribosylated by PARP16.
A0A494C108	A0A494C108	A0A494C108_HUMAN	Protein KRI1 homolog	KRI1	endonucleolytic cleavage in ITS1 to separate SSU-rRNA from 5.8S rRNA and LSU-rRNA from tricistronic rRNA transcript (SSU-rRNA, 5.8S rRNA, LSU-rRNA) [GO:0000447]	90S preribosome [GO:0030686]; nucleolus [GO:0005730]
Q13601	Q13601	KRR1_HUMAN	KRR1 small subunit processome component homolog (HIV-1 Rev-binding protein 2) (KRR-R motif-containing protein 1) (Rev-interacting protein 1) (Rip-1)	KRR1 HRB2	ribosomal small subunit biogenesis [GO:0042274]; rRNA processing [GO:0006364]	chromosome [GO:0005694]; cytoplasm [GO:0005737]; intercellular bridge [GO:0045171]; membrane [GO:0016020]; nucleolus [GO:0005730]; nucleoplasm [GO:0005654]; small-subunit processome [GO:0032040]	RNA binding [GO:0003723]
P05783	P05783	K1C18_HUMAN	Keratin, type I cytoskeletal 18 (Cell proliferation-inducing gene 46 protein) (Cytokeratin-18) (CK-18) (Keratin-18) (K18)	KRT18 CYK18 PIG46	anatomical structure morphogenesis [GO:0009653]; cell cycle [GO:0007049]; extrinsic apoptotic signaling pathway [GO:0097191]; Golgi to plasma membrane protein transport [GO:0043001]; hepatocyte apoptotic process [GO:0097284]; intermediate filament cytoskeleton organization [GO:0045104]; negative regulation of apoptotic process [GO:0043066]; tumor necrosis factor-mediated signaling pathway [GO:003…	adherens junction [GO:0005912]; cell periphery [GO:0071944]; centriolar satellite [GO:0034451]; cytoplasm [GO:0005737]; cytoskeleton [GO:0005856]; cytosol [GO:0005829]; extracellular exosome [GO:0070062]; intermediate filament [GO:0005882]; keratin filament [GO:0045095]; microtubule organizing center [GO:0005815]; nuclear matrix [GO:0016363]; nucleolus [GO:0005730]; perinuclear region of cytoplas…	cadherin binding involved in cell-cell adhesion [GO:0098641]; RNA binding [GO:0003723]; scaffold protein binding [GO:0097110]; structural molecule activity [GO:0005198]	PTM: Phosphorylation at Ser-34 increases during mitosis. Hyperphosphorylated at Ser-53 in diseased cirrhosis liver. Phosphorylation increases by IL-6. {ECO:0000269|PubMed:15368451, ECO:0000269|PubMed:16424149, ECO:0000269|PubMed:17213200, ECO:0000269|PubMed:7523419, ECO:0000269|PubMed:8609167, ECO:0000269|PubMed:9524113}.; PTM: Proteolytically cleaved by caspases during epithelial cell apoptosis.…
P35908	P35908	K22E_HUMAN	Keratin, type II cytoskeletal 2 epidermal (Cytokeratin-2e) (CK-2e) (Epithelial keratin-2e) (Keratin-2 epidermis) (Keratin-2e) (K2e) (Type-II keratin Kb2)	KRT2 KRT2A KRT2E	epidermis development [GO:0008544]; intermediate filament organization [GO:0045109]; keratinization [GO:0031424]; keratinocyte activation [GO:0032980]; keratinocyte development [GO:0003334]; keratinocyte migration [GO:0051546]; keratinocyte proliferation [GO:0043616]; peptide cross-linking [GO:0018149]; positive regulation of epidermis development [GO:0045684]	cornified envelope [GO:0001533]; cytoplasm [GO:0005737]; cytosol [GO:0005829]; extracellular exosome [GO:0070062]; extracellular space [GO:0005615]; intermediate filament [GO:0005882]; keratin filament [GO:0045095]; membrane [GO:0016020]; nucleus [GO:0005634]	cytoskeletal protein binding [GO:0008092]; structural constituent of cytoskeleton [GO:0005200]; structural constituent of skin epidermis [GO:0030280]
Q6PKG0	Q6PKG0	LARP1_HUMAN	La-related protein 1 (La ribonucleoprotein domain family member 1)	LARP1 KIAA0731 LARP	cell population proliferation [GO:0008283]; cellular response to rapamycin [GO:0072752]; mRNA stabilization [GO:0048255]; negative regulation of translation [GO:0017148]; negative regulation of translational initiation [GO:0045947]; positive regulation of macroautophagy [GO:0016239]; positive regulation of translation [GO:0045727]; positive regulation of translational initiation [GO:0045948]; pos…	cytoplasm [GO:0005737]; cytoplasmic stress granule [GO:0010494]; cytosol [GO:0005829]; membrane [GO:0016020]	cadherin binding [GO:0045296]; eukaryotic initiation factor 4E binding [GO:0008190]; mRNA 3'-UTR binding [GO:0003730]; mRNA 5'-UTR binding [GO:0048027]; ribosomal small subunit binding [GO:0043024]; RNA 7-methylguanosine cap binding [GO:0000340]; RNA binding [GO:0003723]; RNA cap binding [GO:0000339]; translation activator activity [GO:0008494]; translation initiation factor binding [GO:0031369]	PTM: Phosphorylated on multiple Ser and Thr residues in response to active mTORC1. Phosphorylation is important for interaction with RPTOR and the mTORC1 complex. Phosphorylation promotes dissociation from the 5'UTR of mRNA molecules with a 5'TOP motif. {ECO:0000269|PubMed:28650797}.
Q96J85	Q96J85	Q96J85_HUMAN	C-Mpl binding protein (La ribonucleoprotein 4)	LARP4	positive regulation of translation [GO:0045727]	cytoplasmic stress granule [GO:0010494]; cytosol [GO:0005829]	mRNA 3'-UTR binding [GO:0003730]
Q9Y4W2	Q9Y4W2	LAS1L_HUMAN	Ribosomal biogenesis protein LAS1L (Endoribonuclease LAS1L) (EC 3.1.-.-) (Protein LAS1 homolog)	LAS1L MSTP060	maturation of 5.8S rRNA [GO:0000460]; maturation of LSU-rRNA [GO:0000470]; rRNA processing [GO:0006364]	Las1 complex [GO:0090730]; membrane [GO:0016020]; MLL1 complex [GO:0071339]; nucleolus [GO:0005730]; nucleoplasm [GO:0005654]; preribosome, large subunit precursor [GO:0030687]	endonuclease activity [GO:0004519]; RNA binding [GO:0003723]
Q14847	Q14847	LASP1_HUMAN	LIM and SH3 domain protein 1 (LASP-1) (Metastatic lymph node gene 50 protein) (MLN 50)	LASP1 MLN50	monoatomic ion transport [GO:0006811]	cortical actin cytoskeleton [GO:0030864]; cytoplasm [GO:0005737]; focal adhesion [GO:0005925]	actin filament binding [GO:0051015]; cadherin binding [GO:0045296]; metal ion binding [GO:0046872]; monoatomic ion transmembrane transporter activity [GO:0015075]
A0A5F9ZHM4	A0A5F9ZHM4	A0A5F9ZHM4_HUMAN	L-lactate dehydrogenase (EC 1.1.1.27)	LDHB	lactate metabolic process [GO:0006089]; pyruvate metabolic process [GO:0006090]	cytosol [GO:0005829]; mitochondrial inner membrane [GO:0005743]	L-lactate dehydrogenase activity [GO:0004459]
[truncated: 342 more rows]
